# Supplementary material for: A genome-wide scan for signatures of directional selection in domesticated pigs
Source: BMC Genomics. 2015 Feb 25;16(1):130. doi: 10.1186/s12864-015-1330-x (PMC4349229; doi:10.1186/s12864-015-1330-x)
Supplement: Additional file 20: Table S7. — Top 1% of PBS in Yorkshire breed. [file 12864_2015_1330_MOESM20_ESM.xlsx]

## Sheet: Sheet1
Rank	Chr	start	end	PBS	p-value
1	13	80723420	80757654	1.22294	6e-06
2	1	113256099	113277416	1.22141	6e-06
3	13	80731266	80763993	1.15424	1.2e-05
4	14	78799172	78822942	1.11738	1.52e-05
5	6	33302099	33309832	1.10382	1.7e-05
6	14	76160685	76181721	1.09785	1.7e-05
7	14	76165071	76188294	1.07744	1.84e-05
8	14	78792711	78808694	1.07433	1.84e-05
9	4	71530056	71550408	1.0736	1.84e-05
10	18	23681466	23695959	1.06688	2.02e-05
11	6	88522388	88536782	1.06212	2.08e-05
12	6	33303851	33311154	1.06051	2.08e-05
13	6	88524842	88539756	1.05387	2.08e-05
14	13	80970657	80986831	1.04661	2.08e-05
15	13	80710266	80748093	1.03813	2.58e-05
16	14	78802285	78826225	1.02805	2.58e-05
17	6	33300861	33308065	1.02454	2.62e-05
18	6	33298876	33306182	1.01904	2.62e-05
19	1	113259917	113284041	1.01093	2.88e-05
20	1	113249851	113273318	1.00284	3.06e-05
21	13	80976220	80996821	0.999351	3.32e-05
22	14	76151669	76175076	0.997245	3.32e-05
23	4	71525738	71545543	0.993858	3.32e-05
24	14	135891593	135902759	0.990164	3.6e-05
25	14	78796858	78818888	0.987897	3.74e-05
26	14	135888676	135899179	0.981631	4.18e-05
27	13	80699367	80739996	0.981196	4.18e-05
28	13	80961585	80982890	0.979782	4.36e-05
29	1	139567409	139596557	0.977704	4.36e-05
30	8	45774715	45798076	0.972596	4.54e-05
31	1	139558823	139587332	0.971338	4.58e-05
32	8	45769367	45790311	0.96129	4.9e-05
33	14	76169057	76194632	0.959574	4.9e-05
34	18	23684490	23698453	0.956903	4.9e-05
35	13	80739996	80769466	0.955299	4.94e-05
36	6	88527303	88545039	0.952787	5.12e-05
37	1	113241862	113269635	0.951314	5.12e-05
38	8	45913746	45937016	0.950753	5.12e-05
39	14	78677192	78691949	0.944122	5.22e-05
40	14	78788045	78802285	0.942766	5.22e-05
41	14	39945529	39959275	0.940676	5.36e-05
42	14	78594818	78606950	0.937196	5.68e-05
43	6	88519426	88530971	0.935098	5.72e-05
44	8	45762826	45783780	0.927899	5.9e-05
45	8	45920540	45940473	0.925492	6.12e-05
46	13	79887098	79916292	0.922401	6.26e-05
47	14	39937445	39952892	0.910813	6.8e-05
48	8	45779434	45805498	0.906936	6.98e-05
49	13	80691943	80731266	0.905582	7.02e-05
50	1	139549387	139580187	0.903016	7.2e-05
51	1	139517708	139542436	0.900684	7.42e-05
52	16	44353346	44367334	0.899635	7.42e-05
53	15	28076334	28107931	0.898672	7.46e-05
54	13	79791125	79806036	0.89569	7.88e-05
55	1	139491928	139512763	0.889958	8.16e-05
56	14	37623390	37643095	0.889775	8.16e-05
57	14	39172761	39208017	0.888487	8.16e-05
58	14	78808694	78830919	0.886875	8.34e-05
59	6	33627346	33645201	0.886425	8.34e-05
60	18	53230315	53238914	0.885599	8.34e-05
61	1	139512763	139532605	0.885218	8.48e-05
62	16	44348209	44362515	0.8851	8.48e-05
63	14	135884966	135895934	0.881557	9.02e-05
64	4	71534312	71552646	0.878495	9.48e-05
65	6	33294723	33303851	0.87718	9.66e-05
66	18	40448868	40466763	0.876351	9.66e-05
67	1	139580187	139612789	0.876143	9.66e-05
68	16	46037001	46058014	0.874722	9.66e-05
69	8	45758535	45779434	0.869251	0.0001002
70	1	139573011	139606020	0.868647	0.0001002
71	1	139496731	139517708	0.865516	0.000101
72	14	78674499	78688957	0.865135	0.000101
73	13	79796018	79809912	0.863456	0.0001014
74	14	39163515	39200466	0.861889	0.0001022
75	14	76142133	76169057	0.86181	0.0001022
76	8	45905193	45932707	0.86037	0.000103
77	18	53227776	53235949	0.860045	0.0001034
78	4	71540921	71558119	0.859853	0.0001034
79	6	33631419	33650255	0.857011	0.0001084
80	1	139633426	139655805	0.856381	0.0001092
81	1	139587332	139615362	0.856372	0.0001092
82	6	33622908	33641324	0.856314	0.0001092
83	14	39941745	39955562	0.856125	0.0001092
84	8	45783780	45811205	0.853541	0.000111
85	18	40445860	40462185	0.852619	0.0001142
86	14	39949609	39962418	0.850761	0.0001146
87	14	78681558	78695203	0.84851	0.000115
88	7	57036471	57061628	0.845364	0.0001178
89	14	39955562	39969707	0.84494	0.0001178
90	6	33306182	33312246	0.843057	0.0001196
91	16	44356572	44375178	0.841826	0.0001196
92	18	40451868	40470847	0.840506	0.000121
93	1	139507565	139528220	0.838282	0.000121
94	15	133334685	133347146	0.837746	0.0001214
95	1	139500940	139522916	0.836297	0.0001246
96	6	88471816	88495392	0.835966	0.0001246
97	4	71545543	71562859	0.834674	0.0001254
98	14	78672188	78685208	0.834496	0.0001258
99	14	78818888	78833547	0.832561	0.0001284
100	15	121405326	121414701	0.827791	0.0001362
101	14	76175076	76201352	0.825966	0.000139
102	8	45790311	45815785	0.825766	0.000139
103	1	139522916	139549387	0.824269	0.0001404
104	16	46031937	46052410	0.822366	0.000143
105	1	139542436	139573011	0.822111	0.0001438
106	14	78587329	78603563	0.817248	0.0001518
107	6	65908053	65915406	0.817129	0.0001518
108	3	57374019	57401384	0.8169	0.0001518
109	4	71523674	71540921	0.816803	0.0001518
110	13	80980118	81003195	0.816122	0.0001528
111	13	79892870	79971854	0.813346	0.0001532
112	14	39952892	39966575	0.812491	0.0001546
113	15	120847773	120882521	0.81115	0.0001554
114	14	74944355	74959086	0.810353	0.0001554
115	1	263347642	263365480	0.810333	0.0001554
116	15	28086377	28114669	0.809204	0.0001558
117	6	88515990	88527303	0.809144	0.0001558
118	8	45753287	45774715	0.808454	0.0001566
119	13	80748093	80776914	0.806137	0.0001622
120	16	46042834	46062984	0.805761	0.0001636
121	14	78835688	78846625	0.805588	0.0001636
122	6	34562938	34585097	0.805235	0.0001636
123	16	78228848	78239827	0.805014	0.0001636
124	15	120862782	120885770	0.802475	0.0001702
125	1	263344299	263360401	0.798581	0.000175
126	1	139690866	139715213	0.796518	0.0001818
127	18	23678620	23692668	0.79389	0.000188
128	13	79877622	79908802	0.793761	0.000188
129	6	33636547	33659613	0.793665	0.000188
130	18	53735531	53746245	0.793467	0.000188
131	15	28068895	28101072	0.792806	0.000191
132	14	77287300	77320685	0.791316	0.000191
133	8	47184957	47196673	0.791077	0.000191
134	7	57044723	57071296	0.789297	0.0001974
135	8	47187212	47200672	0.78822	0.0001988
136	14	37618359	37637832	0.786986	0.0001996
137	1	139627671	139650940	0.786407	0.0001996
138	8	45899268	45926245	0.785805	0.000201
139	6	35002723	35010873	0.785731	0.000201
140	8	45798076	45824418	0.7856	0.000201
141	6	33308065	33313442	0.785154	0.000201
142	14	78739756	78750837	0.784784	0.0002028
143	1	139528220	139558823	0.784454	0.0002028
144	1	113269635	113290280	0.783008	0.0002032
145	6	34537757	34577421	0.782632	0.0002032
146	6	104760603	104789399	0.782207	0.0002036
147	6	88465544	88493668	0.781951	0.000205
148	14	135882322	135893754	0.781735	0.000205
149	6	33317281	33326617	0.781327	0.000205
150	13	80757654	80785412	0.779968	0.0002082
151	14	77280091	77313571	0.777371	0.0002146
152	6	33291049	33302099	0.776637	0.0002146
153	18	53231983	53240823	0.775779	0.000215
154	1	139596557	139621682	0.772932	0.0002224
155	14	78833547	78844521	0.770973	0.0002274
156	6	33313442	33322261	0.769985	0.0002286
157	6	104765878	104795752	0.76936	0.000231
158	14	76181721	76207395	0.768411	0.0002316
159	14	113526230	113548124	0.765546	0.0002388
160	18	23692668	23704177	0.764011	0.0002428
161	8	45926245	45953505	0.763724	0.000247
162	3	109734146	109744171	0.763266	0.0002492
163	14	40806797	40828394	0.762794	0.0002496
164	1	139482238	139507565	0.762474	0.0002496
165	14	39932912	39949609	0.762114	0.0002496
166	15	120843085	120874876	0.761898	0.0002498
167	5	99911428	99917734	0.761731	0.0002498
168	14	77268785	77303181	0.760881	0.0002556
169	14	78784213	78799172	0.759917	0.0002556
170	14	78826225	78838985	0.759832	0.0002556
171	3	57381138	57407658	0.757095	0.0002666
172	6	33312246	33320061	0.756956	0.0002666
173	18	23195842	23206987	0.756227	0.000268
174	6	35010873	35018497	0.755463	0.0002688
175	6	33641324	33665410	0.755071	0.000269
176	14	78480681	78500470	0.755009	0.000269
177	14	113513207	113538284	0.754793	0.0002704
178	14	113532359	113552387	0.754712	0.0002704
179	14	72604046	72628287	0.75453	0.0002704
180	1	139709420	139733313	0.753376	0.0002744
181	6	34999994	35009772	0.751557	0.0002768
182	18	53733626	53742230	0.751367	0.0002768
183	1	139813962	139824985	0.751055	0.0002768
184	3	57366594	57393820	0.750586	0.0002772
185	8	45805498	45882739	0.750244	0.0002772
186	2	118420186	118433178	0.750196	0.0002772
187	14	138819684	138838440	0.748813	0.0002806
188	13	80682990	80723420	0.748618	0.0002806
189	18	23689310	23701711	0.748617	0.0002806
190	14	135893754	135904204	0.748497	0.0002806
191	6	65903565	65911202	0.748486	0.0002806
192	6	35009772	35016693	0.746155	0.0002872
193	14	113521207	113542706	0.745915	0.000288
194	6	33315138	33324022	0.745818	0.000288
195	14	39180829	39215873	0.745664	0.0002884
196	5	100597965	100606365	0.745643	0.0002884
197	1	139687929	139709420	0.745588	0.0002884
198	6	65909378	65917236	0.745125	0.0002884
199	1	139606020	139627671	0.743796	0.0002938
200	14	78735875	78744350	0.743285	0.000294
201	1	139693600	139719389	0.742912	0.0002968
202	14	77293123	77327019	0.742893	0.0002968
203	14	113509117	113532359	0.739533	0.0003038
204	14	78830919	78841181	0.739353	0.0003038
205	1	303051062	303063821	0.738436	0.0003066
206	18	36607721	36617583	0.737677	0.0003084
207	16	75739919	75748891	0.737497	0.0003084
208	6	34534233	34573045	0.737338	0.0003088
209	14	74941169	74955195	0.736648	0.0003092
210	7	57029974	57056566	0.73633	0.0003092
211	1	113237434	113259917	0.735905	0.0003092
212	14	76019504	76057160	0.734928	0.000311
213	1	139621682	139645582	0.73486	0.0003124
214	13	79799321	79814724	0.734737	0.0003138
215	3	57387343	57413653	0.734376	0.0003138
216	8	47165263	47177713	0.734364	0.0003138
217	6	33414999	33425208	0.734263	0.0003138
218	6	88483361	88499229	0.733391	0.0003156
219	14	78737829	78748333	0.733361	0.0003156
220	1	263351913	263372099	0.733186	0.0003156
221	13	80624654	80710266	0.733	0.0003186
222	5	99651442	99658876	0.732597	0.0003204
223	6	104887956	104901519	0.731122	0.0003238
224	6	33410561	33422882	0.729241	0.0003262
225	4	71552646	71572235	0.728906	0.000329
226	18	36609932	36633363	0.728722	0.000329
227	15	28091339	28118983	0.728605	0.0003294
228	1	139700828	139725724	0.728118	0.0003322
229	6	30488333	30496222	0.727944	0.0003322
230	14	113563863	113762185	0.727381	0.0003348
231	1	139532605	139567409	0.727024	0.0003348
232	16	75742616	75751235	0.72702	0.0003348
233	6	88530971	88550702	0.726295	0.0003376
234	13	79786077	79801927	0.725247	0.0003406
235	6	88461021	88489816	0.72353	0.0003506
236	10	76858491	76872580	0.723494	0.0003506
237	15	28065087	28091339	0.722907	0.0003534
238	5	99909816	99916002	0.722732	0.0003548
239	13	79401518	79446100	0.722686	0.0003552
240	6	33616253	33636547	0.722605	0.000356
241	16	78453211	78461080	0.722043	0.000356
242	13	80956583	80980118	0.721829	0.0003582
243	14	78484587	78504648	0.721667	0.0003582
244	6	33240330	33245528	0.721656	0.0003582
245	14	138814167	138829848	0.721241	0.00036
246	18	23701711	23711047	0.720203	0.0003642
247	14	78596706	78609428	0.719186	0.0003656
248	6	104890952	104909355	0.718987	0.0003656
249	16	75644290	75653848	0.718969	0.0003656
250	18	53225744	53234323	0.718703	0.000366
251	5	100595879	100604309	0.717707	0.0003694
252	6	88489816	88501743	0.716692	0.0003694
253	1	139639713	139658436	0.71657	0.0003726
254	16	78155527	78168792	0.716474	0.0003726
255	16	44359405	44377818	0.716033	0.0003744
256	18	23194111	23204925	0.715345	0.0003788
257	16	78168792	78184972	0.715274	0.0003792
258	13	80172981	80205073	0.715246	0.0003792
259	5	99647277	99655021	0.715222	0.0003792
260	1	263340770	263355843	0.714615	0.0003792
261	14	74947827	74962644	0.714342	0.0003806
262	14	72595680	72623990	0.71296	0.0003856
263	11	28332262	28342657	0.712839	0.0003884
264	1	139816930	139828290	0.712145	0.0003916
265	5	6588807	6603886	0.711782	0.0003944
266	3	56281631	56294901	0.710899	0.0003956
267	16	67179476	67194263	0.710555	0.0003992
268	13	79779646	79799321	0.709788	0.0004012
269	14	72588844	72616977	0.709499	0.000403
270	3	109736445	109747254	0.709246	0.0004034
271	16	45956019	46047342	0.708801	0.0004048
272	15	133327528	133336657	0.708599	0.0004062
273	6	33286238	33300861	0.707583	0.0004072
274	6	33320061	33328950	0.706413	0.0004096
275	10	76856219	76868547	0.705523	0.0004134
276	13	79593489	79633270	0.705405	0.0004136
277	13	79390293	79434965	0.705382	0.0004136
278	6	35004459	35012517	0.70537	0.0004136
279	14	77260894	77293123	0.705329	0.0004136
280	1	139715213	139740655	0.705309	0.0004136
281	6	34998039	35007219	0.704821	0.0004158
282	16	44344286	44359405	0.704102	0.0004164
283	1	139686001	139700828	0.70335	0.0004208
284	14	39959275	39973399	0.703063	0.0004222
285	16	46047342	46068447	0.702126	0.0004246
286	14	78780963	78796858	0.701595	0.0004294
287	6	88512797	88524842	0.701534	0.0004296
288	14	71380427	71410214	0.701331	0.00043
289	8	45505630	45522453	0.701165	0.0004302
290	8	42120609	42131506	0.701052	0.0004316
291	16	78526532	78536023	0.700982	0.0004316
292	5	99912812	99921251	0.699194	0.000435
293	13	80062344	80083380	0.698804	0.0004368
294	18	40439314	40456610	0.697531	0.0004436
295	1	139768231	139784556	0.697214	0.000445
296	18	15567436	15577424	0.69682	0.0004468
297	14	76194632	76220760	0.696458	0.0004494
298	14	76385180	76402238	0.696181	0.0004498
299	14	72611070	72633203	0.696033	0.0004498
300	6	104756546	104780598	0.695506	0.0004516
301	16	75642419	75650757	0.695182	0.000452
302	8	45509479	45528284	0.69495	0.000455
303	6	33309832	33315138	0.694941	0.000455
304	16	75737078	75747007	0.694682	0.0004552
305	3	57360038	57387343	0.694587	0.0004552
306	6	65905985	65913817	0.694371	0.000458
307	8	45513195	45533393	0.693952	0.0004594
308	14	138824043	138846144	0.693832	0.0004594
309	14	79068092	79081171	0.692776	0.0004666
310	3	57329859	57345248	0.692419	0.0004684
311	6	104875597	104893679	0.692235	0.000471
312	16	78232461	78243933	0.691947	0.0004728
313	5	99645444	99653113	0.691448	0.0004728
314	8	45745466	45769367	0.690952	0.0004756
315	3	109738892	109750761	0.690879	0.0004756
316	6	104772402	104801668	0.690414	0.000476
317	9	138177981	138190374	0.690384	0.0004774
318	13	80982890	81008181	0.69	0.0004806
319	16	51737301	51750988	0.68976	0.000481
320	6	33238645	33244399	0.689722	0.000481
321	4	71550408	71568823	0.689315	0.000481
322	3	55260561	55272819	0.687918	0.0004876
323	6	35007219	35014789	0.687909	0.0004876
324	15	55253117	55272196	0.687251	0.0004876
325	3	57334746	57348890	0.686982	0.0004876
326	16	78223438	78237506	0.68674	0.0004898
327	11	28354893	28363996	0.686729	0.0004912
328	5	99744678	99755176	0.686634	0.0004926
329	1	143650305	143685430	0.686615	0.0004926
330	3	57393820	57422126	0.686313	0.0004926
331	1	139615362	139639713	0.686212	0.0004926
332	7	50511808	50521674	0.685782	0.0004962
333	14	76034575	76077214	0.685679	0.0004976
334	14	72584734	72611070	0.685295	0.0005004
335	16	78451103	78459016	0.685137	0.0005004
336	14	78685208	78700661	0.684354	0.0005068
337	14	78477276	78495077	0.684114	0.0005088
338	5	99907951	99914786	0.68411	0.0005088
339	5	99747030	99761917	0.683704	0.0005106
340	14	76026722	76064418	0.683665	0.0005106
341	14	40605367	40615175	0.683603	0.0005106
342	8	45545742	45572084	0.68337	0.000512
343	14	40596629	40611177	0.683008	0.0005134
344	5	4379207	4387141	0.682873	0.0005134
345	18	15565374	15574966	0.682817	0.0005134
346	18	15563137	15573088	0.68272	0.0005134
347	14	79072874	79089282	0.682679	0.0005134
348	14	72616977	72637042	0.682663	0.0005134
349	6	88493668	88505574	0.682648	0.0005134
350	3	54455078	54470213	0.682241	0.0005148
351	14	40803691	40820614	0.680633	0.000522
352	1	139811992	139822571	0.680519	0.0005238
353	8	47170272	47180368	0.680416	0.0005238
354	6	35012517	35020104	0.680176	0.0005256
355	1	143638072	143678185	0.679756	0.0005284
356	6	88336830	88363248	0.679698	0.0005284
357	1	288371284	288381837	0.679628	0.0005284
358	14	74951466	74966012	0.679204	0.0005292
359	14	113552387	113582574	0.67889	0.0005312
360	1	288373979	288385066	0.678863	0.0005312
361	3	54452729	54466484	0.67851	0.0005326
362	14	138913507	138922573	0.678393	0.000533
363	8	42123420	42145291	0.677795	0.0005388
364	4	71521470	71534312	0.677491	0.0005406
365	14	137967557	137979163	0.676871	0.000546
366	1	264055834	264074165	0.676724	0.0005464
367	11	28338409	28349664	0.676323	0.0005472
368	13	80763993	80792849	0.675654	0.0005476
369	5	73348057	73361222	0.675278	0.0005484
370	16	67174333	67190963	0.675204	0.0005484
371	14	74938736	74951466	0.674624	0.0005554
372	14	71371367	71401036	0.674514	0.0005554
373	18	36615827	36637937	0.674369	0.0005568
374	5	99905632	99912812	0.674145	0.0005584
375	6	34565933	34591448	0.673932	0.0005598
376	18	36516767	36527223	0.673794	0.0005612
377	14	113538284	113563863	0.673567	0.0005616
378	14	78742694	78756003	0.673246	0.0005634
379	5	99653113	99661355	0.673236	0.0005634
380	14	113542706	113568631	0.672818	0.0005652
381	15	133331840	133342603	0.672596	0.0005652
382	18	23695959	23706431	0.672294	0.000566
383	18	15554561	15565374	0.672016	0.0005676
384	14	78583887	78600299	0.67193	0.0005682
385	14	138915478	138925359	0.671416	0.0005686
386	18	15600497	15614350	0.671091	0.0005704
387	14	40601190	40613211	0.670965	0.000572
388	16	75646225	75656045	0.670664	0.0005754
389	6	65891790	65900463	0.670435	0.0005786
390	6	29809529	29821158	0.670343	0.0005804
391	1	139809082	139819797	0.670303	0.0005804
392	5	99749215	99763969	0.669854	0.0005844
393	8	129494094	129505977	0.669708	0.0005858
394	5	99650033	99657004	0.66887	0.000593
395	15	28210335	28224325	0.668022	0.0005946
396	1	139612789	139633426	0.667996	0.0005946
397	2	160629275	160661618	0.667993	0.0005946
398	15	133329983	133340129	0.667747	0.0005964
399	5	101483176	101493279	0.667692	0.0005964
400	13	80068529	80089113	0.666854	0.0006016
401	16	75732318	75745451	0.666823	0.0006016
402	6	33645201	33671957	0.666821	0.000603
403	14	76201352	76223871	0.665912	0.000611
404	15	120868316	120892459	0.665657	0.000611
405	16	51734024	51746334	0.665586	0.000611
406	1	302326279	302333191	0.665417	0.000611
407	14	138911528	138920019	0.665369	0.000611
408	14	38984120	39013432	0.665179	0.0006124
409	15	36955361	36962292	0.664769	0.0006158
410	8	45498887	45513195	0.664411	0.0006158
411	13	79865185	79898515	0.664409	0.0006158
412	6	65886060	65898856	0.664358	0.000616
413	13	79268338	79299846	0.664161	0.0006178
414	13	79582649	79609370	0.663996	0.0006202
415	18	36518998	36529563	0.663953	0.0006216
416	9	147528901	147536120	0.663721	0.0006234
417	16	78278680	78286392	0.663638	0.0006234
418	1	139725724	139754736	0.663527	0.0006234
419	13	80166637	80196645	0.663053	0.0006292
420	14	77303181	77332329	0.662738	0.00063
421	13	80179062	80214220	0.662593	0.0006332
422	15	121408342	121416931	0.662517	0.0006332
423	16	77830862	77840942	0.662114	0.0006348
424	3	116901226	116910947	0.661443	0.000638
425	14	78600299	78611613	0.661221	0.0006398
426	6	87939942	87963697	0.661081	0.0006398
427	13	79414386	79454822	0.660946	0.0006398
428	3	57338760	57353261	0.660464	0.0006434
429	13	80205073	80229328	0.660288	0.000644
430	6	88351526	88373068	0.660192	0.0006444
431	14	77313571	77342291	0.660026	0.0006462
432	13	79382439	79425719	0.659938	0.0006466
433	15	133336657	133352576	0.659934	0.0006466
434	6	104801668	104825221	0.659689	0.0006468
435	14	40812934	40835743	0.659243	0.0006472
436	16	75745451	75754326	0.659103	0.0006486
437	6	65900463	65909378	0.658969	0.00065
438	5	100631676	100642398	0.65887	0.0006504
439	16	51753093	51771295	0.658659	0.000657
440	13	79898515	79979618	0.658499	0.0006592
441	8	45502280	45518750	0.657581	0.0006604
442	2	160652403	160680999	0.657374	0.0006604
443	8	42114516	42127741	0.657299	0.0006604
444	5	73398092	73414776	0.657216	0.0006604
445	14	78655585	78666912	0.656862	0.0006632
446	3	56285914	56297758	0.656682	0.0006636
447	6	104780598	104808899	0.656473	0.0006648
448	6	104808899	104833400	0.656365	0.0006648
449	14	78658767	78668970	0.656055	0.0006658
450	5	6594444	6607201	0.656039	0.0006658
451	5	99655021	99664504	0.655661	0.0006676
452	16	78276929	78284051	0.655397	0.0006676
453	14	79061718	79078382	0.655373	0.0006676
454	16	78165011	78181678	0.65514	0.000668
455	2	160645529	160676433	0.655054	0.0006684
456	16	75994249	76009885	0.655009	0.0006688
457	6	29812381	29823119	0.654825	0.0006702
458	8	45737839	45762826	0.654632	0.0006706
459	14	76188294	76213231	0.653955	0.0006798
460	1	303053472	303065339	0.653522	0.000683
461	8	42455518	42469636	0.653349	0.0006844
462	11	28342657	28354893	0.653301	0.0006858
463	5	73353303	73367093	0.653127	0.0006872
464	16	78173141	78188076	0.652782	0.0006872
465	8	45811205	45889908	0.652648	0.0006872
466	1	302322158	302330816	0.652636	0.0006872
467	14	138826540	138855321	0.652225	0.00069
468	14	76136819	76165071	0.65218	0.00069
469	2	160638132	160669646	0.652109	0.0006904
470	15	35767202	35779912	0.651778	0.0006946
471	1	139669199	139683324	0.651749	0.0006946
472	13	80214220	80233410	0.651558	0.000695
473	16	75999248	76013276	0.65138	0.0006954
474	9	147530956	147540682	0.651076	0.0006994
475	1	139683324	139693600	0.650799	0.0006998
476	3	54457390	54473943	0.650727	0.0006998
477	16	78524534	78533847	0.650622	0.0007006
478	15	133320996	133331840	0.650539	0.000701
479	4	116876937	116887424	0.650201	0.0007054
480	14	41019078	41035769	0.650112	0.0007058
481	16	75640125	75648528	0.650104	0.0007058
482	14	113568631	113766631	0.650087	0.0007058
483	6	88420649	88430319	0.649593	0.0007078
484	14	113574706	113771383	0.649563	0.0007078
485	4	20507905	20518801	0.64907	0.0007092
486	14	136144495	136154731	0.648719	0.0007114
487	15	42747469	42758947	0.648338	0.0007194
488	13	40221582	40238028	0.648184	0.0007208
489	8	45605167	45687862	0.648013	0.000721
490	16	78454801	78463520	0.64786	0.0007234
491	14	72637042	72759101	0.647689	0.0007236
492	15	131460344	131483826	0.647095	0.0007282
493	14	41024092	41039421	0.646624	0.0007316
494	9	7845760	7854352	0.646598	0.0007334
495	16	78449437	78456904	0.646493	0.0007334
496	18	15608079	15618892	0.646084	0.0007384
497	7	51035607	51047458	0.645821	0.00074
498	14	76009725	76047475	0.645264	0.0007404
499	15	133323584	133334685	0.644716	0.0007418
500	14	113501327	113526230	0.644372	0.0007438
501	14	138806845	138826540	0.644147	0.0007452
502	11	28335830	28345690	0.644143	0.0007456
503	3	116898456	116907212	0.644106	0.0007456
504	16	51766493	51788788	0.643558	0.0007488
505	14	137963974	137977759	0.643376	0.0007502
506	6	33242097	33246773	0.643211	0.0007516
507	16	75722492	75742616	0.642971	0.0007536
508	9	138181820	138192379	0.642934	0.0007536
509	14	78841181	78855056	0.642657	0.000754
510	1	113315365	113356992	0.642581	0.000754
511	9	7847772	7855937	0.642451	0.000754
512	14	76389785	76404666	0.642156	0.0007556
513	5	101078579	101085470	0.641959	0.000757
514	14	78725785	78737829	0.641901	0.0007574
515	14	78838985	78851173	0.641505	0.000759
516	11	28330096	28340703	0.640257	0.0007686
517	6	35014789	35021764	0.639482	0.0007736
518	5	4381202	4389797	0.639391	0.000775
519	18	23698453	23708523	0.638534	0.0007794
520	8	45518750	45538800	0.638163	0.0007826
521	1	139804134	139816930	0.637856	0.0007844
522	18	15605227	15616389	0.637763	0.0007844
523	5	73401922	73482774	0.637574	0.0007868
524	7	50514346	50523748	0.636928	0.0007914
525	14	113548124	113574706	0.63688	0.0007914
526	8	117805755	117818438	0.636636	0.0007922
527	16	68339883	68349432	0.636587	0.0007926
528	16	83643825	83651290	0.636477	0.0007926
529	3	109731306	109741334	0.636236	0.0007944
530	2	160623697	160652403	0.636153	0.0007958
531	18	40456610	40474013	0.635969	0.0007958
532	8	45551095	45578556	0.635826	0.0007972
533	16	51742301	51758542	0.635653	0.0007986
534	14	72747956	72766988	0.635023	0.000804
535	16	78243933	78251621	0.634562	0.0008086
536	1	303048395	303060348	0.633928	0.0008162
537	1	263336779	263351913	0.633883	0.0008166
538	13	82897524	82919565	0.633576	0.000817
539	18	15596594	15611166	0.633388	0.0008188
540	6	104795752	104818902	0.633124	0.0008234
541	18	15570477	15579316	0.632434	0.0008294
542	3	57341799	57360038	0.632354	0.0008298
543	8	129490927	129502441	0.632298	0.0008302
544	1	139819797	139830408	0.632118	0.0008324
545	6	88748684	88768962	0.631877	0.0008332
546	13	80187339	80221372	0.631872	0.0008332
547	18	23198451	23210810	0.63125	0.00084
548	18	4618487	4626916	0.631158	0.0008402
549	11	28351803	28361918	0.631121	0.0008416
550	18	23704177	23713583	0.630966	0.0008416
551	16	83633639	83642019	0.630837	0.0008448
552	16	75704083	75722492	0.63057	0.0008448
553	8	117825864	117835975	0.630483	0.0008448
554	8	129485424	129497606	0.630103	0.0008482
555	14	77250814	77287300	0.629771	0.0008504
556	6	88744904	88764379	0.629729	0.0008504
557	18	53768806	53776490	0.629332	0.0008528
558	2	118439051	118453426	0.629145	0.0008544
559	6	87952810	87971802	0.628975	0.0008562
560	8	45893517	45920540	0.628905	0.0008566
561	5	100593596	100602853	0.628585	0.000864
562	4	116867697	116883351	0.628311	0.0008658
563	6	34530849	34565933	0.628229	0.0008658
564	6	88411388	88424757	0.628045	0.0008662
565	6	88455874	88483361	0.627952	0.0008676
566	14	71388635	71422904	0.627915	0.000869
567	16	83645506	83652689	0.627779	0.000869
568	13	80769466	80799078	0.627481	0.0008694
569	16	78459016	78469721	0.627405	0.0008694
570	16	51740169	51753093	0.627354	0.0008694
571	2	118435817	118449370	0.627317	0.0008694
572	16	78234887	78246239	0.627189	0.0008696
573	16	78282465	78290476	0.627152	0.0008696
574	14	78719787	78732164	0.627111	0.00087
575	6	34995805	35004459	0.62648	0.0008726
576	3	57353261	57381138	0.626306	0.0008726
577	14	72640611	72762502	0.625718	0.0008792
578	4	20501067	20512743	0.625624	0.0008796
579	4	116880440	116891578	0.625553	0.0008796
580	6	33311154	33317281	0.625481	0.0008796
581	15	55260576	55277596	0.625298	0.000881
582	16	78456904	78466728	0.625255	0.0008814
583	6	88495392	88508325	0.625147	0.0008828
584	1	143659467	143692829	0.624954	0.0008828
585	3	107634248	107649057	0.624895	0.0008832
586	13	70627445	70640707	0.624367	0.0008872
587	7	73082383	73104344	0.62397	0.0008914
588	14	39151891	39193494	0.623832	0.0008918
589	1	263355843	263378010	0.623549	0.0008936
590	16	78161124	78177260	0.62346	0.0008936
591	11	28357638	28367105	0.623374	0.0008936
592	16	75718792	75739919	0.622853	0.0008972
593	8	117350505	117365855	0.622763	0.0008976
594	8	47189882	47205856	0.62274	0.0008976
595	6	88399571	88418591	0.622547	0.0008984
596	7	51007172	51017570	0.622345	0.0008998
597	14	77487539	77500995	0.622284	0.0008998
598	1	288376363	288389692	0.62213	0.0009004
599	16	75710719	75732318	0.622078	0.0009004
600	16	75694455	75710719	0.621397	0.0009102
601	14	40594576	40608824	0.621379	0.0009102
602	5	73493172	73511602	0.621077	0.0009134
603	16	78218614	78234887	0.620881	0.0009162
604	6	89373409	89389769	0.620754	0.0009194
605	16	75747007	75758127	0.6206	0.0009222
606	15	17193935	17206420	0.620393	0.0009268
607	13	79588380	79623310	0.620328	0.0009268
608	6	33236541	33243377	0.62	0.000931
609	15	55246015	55267718	0.6199	0.000931
610	8	45538800	45561016	0.619742	0.0009338
611	6	30486866	30494142	0.619656	0.0009352
612	1	256950466	256971501	0.619506	0.0009356
613	11	28345690	28357638	0.61941	0.000936
614	14	78529052	78596706	0.619229	0.000936
615	18	36613979	36635077	0.618799	0.0009368
616	14	71463433	71499229	0.61834	0.000946
617	6	104750302	104772402	0.61795	0.0009522
618	1	256953910	256978215	0.61789	0.0009522
619	9	6157937	6164571	0.617368	0.0009564
620	16	51758542	51777832	0.616714	0.0009612
621	15	28101072	28123774	0.616327	0.0009644
622	13	79599782	79643565	0.616054	0.0009666
623	8	45602518	45619617	0.615934	0.000967
624	16	48452323	48471667	0.615886	0.000967
625	13	79801927	79817101	0.615766	0.0009678
626	1	139467225	139500940	0.615682	0.0009692
627	6	65895426	65905985	0.615273	0.0009714
628	16	78153266	78165011	0.615269	0.0009714
629	18	23675884	23689310	0.614966	0.000977
630	16	51746334	51763331	0.61496	0.000977
631	15	131467671	131486881	0.614912	0.0009784
632	14	135913061	135921695	0.614824	0.00098
633	14	138917486	138930991	0.614634	0.00098
634	13	80221372	80237343	0.614415	0.000982
635	1	139719389	139747120	0.614391	0.000982
636	5	4377210	4385077	0.614263	0.0009838
637	10	29957924	29968308	0.613631	0.0009916
638	1	303046685	303058065	0.613531	0.0009916
639	16	83750841	83760492	0.613504	0.000992
640	5	101080142	101087592	0.613311	0.0009966
641	15	131472777	131491018	0.613281	0.0009966
642	8	129489375	129499985	0.613132	0.0009984
643	6	88499229	88512797	0.613043	0.0009986
644	14	77240616	77280091	0.612588	0.0010054
645	4	140133786	140151932	0.612498	0.0010054
646	13	70622551	70636405	0.612243	0.0010114
647	1	113311661	113350002	0.612197	0.0010114
648	3	55256850	55270641	0.61219	0.0010114
649	7	51000210	51015270	0.612001	0.0010118
650	14	113489793	113521207	0.611705	0.001014
651	16	75698362	75714246	0.611433	0.0010158
652	6	88773730	88798148	0.611385	0.0010172
653	15	42745304	42755624	0.611056	0.0010204
654	16	75714246	75737078	0.610801	0.0010236
655	7	51038339	51049961	0.610643	0.0010236
656	6	32850307	32870321	0.610454	0.0010264
657	14	74955195	74970420	0.610371	0.0010286
658	5	73344757	73356831	0.610135	0.0010336
659	4	20504521	20516229	0.610091	0.0010336
660	16	45942061	46042834	0.610043	0.001034
661	9	6160850	6169663	0.609449	0.0010376
662	2	150892746	150902538	0.609298	0.001038
663	3	54449253	54460058	0.608919	0.001043
664	16	78177260	78191615	0.608841	0.001043
665	7	73159249	73193836	0.608685	0.0010438
666	3	57099101	57109723	0.608573	0.0010438
667	14	133538812	133550574	0.608367	0.0010462
668	3	57401384	57429597	0.608362	0.0010462
669	18	4619717	4628816	0.608233	0.0010486
670	14	77491453	77507155	0.607927	0.0010494
671	13	80776914	80808471	0.607494	0.0010518
672	14	38996659	39017588	0.607334	0.0010518
673	4	71517663	71530056	0.607096	0.0010522
674	6	33598804	33631419	0.606788	0.0010576
675	18	23203277	23214061	0.606737	0.0010576
676	16	76183378	76198256	0.606681	0.0010576
677	18	53731437	53739609	0.606506	0.0010622
678	14	75657562	75680913	0.606141	0.0010686
679	6	32847248	32864374	0.605942	0.0010694
680	14	76398020	76411062	0.60592	0.0010694
681	10	76853424	76865062	0.605918	0.0010698
682	16	78310698	78317945	0.605807	0.0010698
683	16	51763331	51783750	0.605713	0.00107
684	14	77013356	77046699	0.605669	0.00107
685	1	143243266	143268750	0.605613	0.0010704
686	16	78159122	78173141	0.605511	0.0010724
687	9	7849798	7857965	0.605486	0.0010724
688	6	33778658	33803625	0.605442	0.0010742
689	14	78651786	78664195	0.605191	0.001076
690	3	137746215	137752954	0.605124	0.0010768
691	6	34409787	34417485	0.604899	0.0010818
692	14	40817689	40842116	0.604822	0.0010818
693	6	104789399	104814538	0.604787	0.0010818
694	18	36513599	36524356	0.604603	0.0010832
695	1	264052359	264067033	0.604547	0.0010832
696	16	78280622	78288034	0.604434	0.0010846
697	11	28588167	28594634	0.604269	0.0010864
698	18	42747237	42758109	0.60353	0.0010926
699	1	256670826	256688513	0.603503	0.0010926
700	14	138908862	138917486	0.603303	0.0010926
701	5	73350621	73363713	0.603054	0.001097
702	18	15552629	15563137	0.602773	0.0011002
703	16	68337820	68346105	0.602721	0.0011002
704	7	57573992	57594145	0.602137	0.001108
705	6	87932104	87957815	0.601709	0.001111
706	5	101076915	101084080	0.601609	0.0011138
707	14	81985267	82008492	0.60143	0.001123
708	9	6159758	6166804	0.601382	0.0011234
709	16	78522708	78531865	0.601243	0.001125
710	6	104893679	104912881	0.601167	0.0011264
711	6	67696017	67710030	0.601051	0.0011264
712	18	53234323	53243031	0.600946	0.0011268
713	14	133534114	133547700	0.60085	0.0011286
714	6	34573045	34593803	0.600169	0.0011408
715	5	6585825	6599958	0.599983	0.0011458
716	1	147035651	147127549	0.599839	0.0011486
717	15	132376754	132394391	0.59976	0.0011494
718	6	88755330	88773730	0.599675	0.0011494
719	14	138797238	138824043	0.599587	0.0011512
720	10	76973773	76989327	0.599463	0.001153
721	13	215818864	215825206	0.599337	0.0011548
722	10	27089772	27101051	0.598954	0.0011574
723	6	34577421	34595698	0.598859	0.0011574
724	6	65882607	65895426	0.598691	0.0011598
725	8	79996320	80005001	0.598549	0.0011614
726	13	90148622	90187642	0.598369	0.0011628
727	1	257086866	257114250	0.598156	0.001166
728	6	30490518	30498344	0.598011	0.001166
729	14	136147611	136156485	0.59799	0.001166
730	14	40072839	40091955	0.597511	0.0011708
731	6	104882311	104897727	0.597502	0.0011708
732	14	75649547	75673825	0.597272	0.0011718
733	6	104870456	104890952	0.597257	0.0011732
734	14	138905274	138915478	0.597238	0.0011732
735	4	20544680	20556704	0.596945	0.0011768
736	6	29814068	29825380	0.59674	0.0011804
737	8	45932707	45959531	0.595969	0.0011888
738	16	51894590	51906426	0.595903	0.001189
739	16	51750988	51766493	0.595361	0.0011956
740	1	166333100	166349621	0.595285	0.0011956
741	16	44362515	44379818	0.595112	0.0011968
742	15	35769707	35783630	0.595084	0.0011968
743	9	138174913	138187954	0.594956	0.0011986
744	14	77166339	77268785	0.594853	0.001199
745	1	147039683	147134485	0.594811	0.001199
746	1	139673360	139686001	0.594663	0.0012018
747	1	166336885	166353722	0.594608	0.0012032
748	2	118433178	118445194	0.594526	0.001204
749	6	88424757	88441088	0.594413	0.0012058
750	16	78275219	78282465	0.594269	0.0012066
751	8	117810673	117820070	0.594263	0.0012066
752	11	28340703	28351803	0.594184	0.0012084
753	6	88418591	88428797	0.594108	0.0012088
754	14	71354958	71388635	0.594063	0.0012092
755	16	78658616	78669693	0.594032	0.0012092
756	6	136673696	136691612	0.593964	0.0012096
757	15	131451460	131477709	0.593909	0.0012096
758	1	139733313	139759837	0.593735	0.0012142
759	18	15560888	15570477	0.593197	0.0012182
760	5	101075313	101082064	0.593135	0.0012204
761	9	17340046	17350004	0.592795	0.0012228
762	7	51033528	51044171	0.592714	0.0012228
763	3	56493102	56503402	0.592067	0.0012342
764	3	137744170	137751382	0.591871	0.0012356
765	10	27191708	27207290	0.591788	0.0012356
766	16	78284051	78292805	0.591721	0.001237
767	1	139645582	139662838	0.591488	0.0012384
768	16	75701007	75718792	0.591316	0.0012388
769	18	15591969	15608079	0.591239	0.0012416
770	8	79953869	79965488	0.591033	0.0012434
771	1	139763641	139779543	0.590932	0.0012442
772	8	79994014	80003453	0.590884	0.0012442
773	6	88567346	88578334	0.590869	0.0012442
774	13	89221851	89236414	0.59073	0.0012456
775	6	88415829	88426708	0.590613	0.001247
776	3	55263656	55275158	0.590578	0.0012474
777	2	118416039	118430072	0.590552	0.0012474
778	3	125061923	125074255	0.589807	0.0012598
779	14	138829848	138862367	0.589766	0.0012602
780	14	137511412	137523654	0.589744	0.0012602
781	3	57326715	57341799	0.589701	0.0012616
782	3	55275158	55289088	0.589574	0.0012628
783	5	100622676	100630280	0.589538	0.0012642
784	1	113317505	113362258	0.589521	0.0012642
785	16	68335771	68344044	0.589488	0.0012642
786	5	100630280	100638327	0.589352	0.0012658
787	7	57577458	57599753	0.589234	0.0012666
788	6	104279046	104294012	0.588955	0.0012698
789	4	20510836	20522742	0.588687	0.001277
790	1	256944848	256965009	0.588572	0.001277
791	8	45490672	45509479	0.588516	0.001277
792	16	50159802	50176922	0.58848	0.001277
793	5	74089544	74098718	0.588233	0.0012774
794	8	117823834	117832917	0.588233	0.0012774
795	14	138855321	138882543	0.588123	0.0012778
796	13	79276935	79313348	0.588078	0.0012778
797	5	100624258	100631676	0.58798	0.0012796
798	6	88501743	88515990	0.587957	0.00128
799	14	72623990	72640611	0.587761	0.0012808
800	15	42749434	42763596	0.587459	0.0012828
801	16	51783750	51806729	0.587345	0.0012828
802	14	135878802	135891593	0.587307	0.0012828
803	8	117354826	117372408	0.58702	0.0012842
804	13	40226173	40241774	0.586755	0.0012892
805	6	34407248	34415599	0.58647	0.0012918
806	1	142343401	142371991	0.586369	0.0012918
807	14	71347925	71380427	0.586209	0.0012922
808	1	139772312	139788292	0.586199	0.0012922
809	6	104691287	104718373	0.586135	0.0012936
810	14	40799727	40817689	0.586113	0.0012958
811	6	33223892	33233321	0.585841	0.0012998
812	9	7852330	7859420	0.585675	0.0013042
813	11	28583054	28591538	0.585673	0.0013042
814	14	71473836	71509047	0.585672	0.0013042
815	1	124939543	124974070	0.585475	0.0013064
816	1	302327788	302335517	0.585306	0.001308
817	1	139799806	139813962	0.585258	0.001308
818	14	77650808	77673658	0.585239	0.001308
819	6	88570406	88581526	0.585054	0.0013084
820	14	75662846	75685662	0.585054	0.0013084
821	14	79118928	79130501	0.584869	0.0013102
822	5	73281043	73350621	0.584819	0.0013124
823	6	33231179	33238645	0.584707	0.0013124
824	14	40443833	40456846	0.584161	0.0013174
825	3	57407658	57487321	0.584091	0.0013192
826	14	78732164	78742694	0.584027	0.0013192
827	15	132765927	132788981	0.583952	0.0013206
828	9	17388366	17398694	0.583656	0.001322
829	6	33408078	33420867	0.583637	0.001322
830	11	28584949	28593081	0.583376	0.0013236
831	14	78844521	78857096	0.583225	0.0013268
832	15	28060543	28086377	0.58305	0.0013282
833	14	41013548	41032458	0.582589	0.001337
834	3	57096652	57107379	0.582513	0.0013374
835	14	77087426	77260894	0.582459	0.0013402
836	4	20542557	20553220	0.582394	0.0013402
837	8	45522453	45545742	0.581826	0.0013486
838	8	45556676	45587089	0.58158	0.0013528
839	6	32844069	32857559	0.581381	0.0013546
840	3	107629319	107646022	0.581044	0.0013564
841	16	51896532	51914561	0.580832	0.0013596
842	15	17197323	17208725	0.580703	0.0013596
843	6	88405405	88420649	0.58036	0.0013624
844	6	87945885	87968741	0.580335	0.0013624
845	8	117347922	117361676	0.579972	0.001365
846	6	104814538	104838802	0.579613	0.0013702
847	1	250993292	251015544	0.579554	0.0013702
848	5	74133593	74142109	0.578898	0.001386
849	14	76963226	76987397	0.57877	0.0013864
850	1	257093541	257122351	0.57869	0.0013882
851	1	288379449	288395181	0.578483	0.0013918
852	3	107638875	107661681	0.578341	0.0013922
853	5	73273643	73348057	0.578192	0.0013922
854	16	76190122	76205956	0.578156	0.0013936
855	11	28349664	28359362	0.578103	0.0013936
856	5	4432489	4495576	0.577907	0.0013954
857	16	46052410	46073388	0.577838	0.0013962
858	8	42111312	42125270	0.577734	0.0013992
859	18	36598365	36606286	0.577137	0.001403
860	2	160555905	160577067	0.57705	0.0014044
861	5	4429137	4441559	0.577023	0.0014044
862	6	88768962	88790791	0.576902	0.0014044
863	6	88508325	88522388	0.576839	0.0014044
864	14	75668569	75689859	0.576635	0.001405
865	14	39007045	39024346	0.576623	0.001405
866	6	30482195	30492265	0.57649	0.001406
867	4	20528916	20538368	0.576461	0.0014074
868	3	109741334	109753605	0.576288	0.0014078
869	14	77562534	77586663	0.576286	0.0014078
870	3	56288458	56301096	0.576281	0.0014078
871	2	118189726	118202332	0.576041	0.0014118
872	10	63383738	63394761	0.575744	0.001419
873	1	143258932	143279602	0.575657	0.001419
874	5	74136292	74145250	0.575619	0.0014204
875	6	88323182	88358590	0.575421	0.0014218
876	6	104897727	104918332	0.575275	0.0014246
877	16	50170002	50182667	0.575263	0.0014246
878	14	130520885	130540996	0.575247	0.0014246
879	4	141924489	141936035	0.575141	0.0014248
880	8	117813501	117821474	0.574901	0.0014278
881	6	30508747	30516710	0.574887	0.0014278
882	3	55267320	55279639	0.574788	0.0014278
883	16	48895780	48908336	0.57473	0.0014296
884	15	35632987	35639376	0.574563	0.0014306
885	6	68259325	68270009	0.574517	0.0014306
886	13	79575884	79599782	0.574418	0.0014322
887	1	113306288	113326577	0.574416	0.0014322
888	16	78313009	78319665	0.574403	0.0014322
889	4	116872069	116884780	0.574327	0.0014358
890	8	45728230	45758535	0.574129	0.0014372
891	8	79952429	79961487	0.573979	0.001438
892	8	42542289	42561629	0.573972	0.001438
893	16	51771295	51794130	0.573909	0.0014388
894	5	101071261	101076915	0.573851	0.0014388
895	14	78638720	78648857	0.57345	0.0014458
896	15	132335895	132389833	0.573434	0.0014458
897	3	57345248	57366594	0.573417	0.0014458
898	14	75610165	75625173	0.573384	0.0014458
899	5	100522728	100530088	0.573294	0.0014472
900	1	143251907	143272507	0.573111	0.0014488
901	6	34585097	34598393	0.573076	0.0014488
902	8	47172147	47182380	0.572993	0.0014488
903	13	3088872	3102239	0.572905	0.0014494
904	13	197127061	197134522	0.572903	0.0014494
905	13	77140914	77176141	0.572869	0.0014496
906	16	50152334	50173068	0.572847	0.0014496
907	13	197887217	197896162	0.572542	0.001453
908	14	38975507	39010290	0.572444	0.0014558
909	16	76181268	76194207	0.572374	0.0014558
910	13	215816887	215823722	0.572312	0.0014558
911	6	104284168	104299931	0.572166	0.0014604
912	2	118590628	118600547	0.572068	0.0014618
913	14	78728832	78739756	0.57189	0.0014636
914	15	28205841	28220960	0.571814	0.0014654
915	18	53766782	53774322	0.571732	0.0014668
916	1	250989112	251007796	0.571576	0.0014668
917	3	116896872	116905986	0.571499	0.0014668
918	16	49205619	49221953	0.571298	0.0014716
919	18	36604100	36613979	0.571164	0.0014724
920	2	150895819	150904630	0.571073	0.0014728
921	6	65911202	65918801	0.571015	0.0014756
922	14	71395890	71434425	0.571013	0.0014756
923	6	65898856	65908053	0.571011	0.0014756
924	9	45768488	45781552	0.570993	0.001477
925	16	45739683	45752084	0.570773	0.001481
926	13	82905774	82929575	0.570749	0.0014814
927	8	41658755	41674453	0.570749	0.0014814
928	3	103045568	103060341	0.570511	0.0014852
929	16	78237506	78247667	0.57035	0.0014852
930	1	264043612	264058614	0.570311	0.0014852
931	16	77832663	77842928	0.570278	0.0014852
932	14	64394110	64404791	0.570049	0.0014894
933	1	302258714	302265565	0.569985	0.0014914
934	5	99914786	99924006	0.569904	0.0014932
935	14	75763610	75786374	0.569799	0.0014944
936	5	100626198	100633960	0.569696	0.0014944
937	16	51777832	51801205	0.569418	0.0015002
938	1	302246709	302254105	0.569155	0.001503
939	16	48457595	48475771	0.569099	0.0015048
940	1	302991461	303003192	0.568977	0.0015066
941	14	75607945	75622159	0.568941	0.0015066
942	16	78661884	78671561	0.568721	0.0015066
943	7	50508939	50519531	0.568362	0.0015112
944	7	73074660	73098620	0.568315	0.0015112
945	14	41009630	41027620	0.568168	0.0015116
946	16	50260465	50284370	0.568148	0.0015118
947	1	288381837	288398987	0.568063	0.0015136
948	14	76047475	76091349	0.568023	0.0015144
949	14	138862367	138888994	0.568015	0.0015144
950	15	35764505	35777285	0.567997	0.0015144
951	6	88780557	88854570	0.567944	0.0015158
952	14	135909316	135919622	0.567941	0.0015158
953	4	128005260	128013636	0.567873	0.0015172
954	7	51040471	51051912	0.5678	0.0015172
955	5	73392113	73404228	0.567777	0.0015172
956	14	71341160	71371367	0.567765	0.0015172
957	1	311311461	311325103	0.567626	0.001518
958	6	35016693	35023830	0.567509	0.0015214
959	16	44367334	44382064	0.567369	0.0015252
960	3	137725609	137734011	0.567325	0.0015252
961	16	48898406	48912717	0.567228	0.0015294
962	6	33229331	33236541	0.567122	0.001533
963	7	51009415	51019244	0.567063	0.001533
964	2	118192241	118205322	0.567058	0.001533
965	2	118441124	118456877	0.566948	0.0015338
966	2	118187072	118199657	0.566928	0.0015338
967	1	302988301	303002047	0.56686	0.0015366
968	1	139797161	139811992	0.566763	0.001537
969	14	78722652	78735875	0.566347	0.0015448
970	18	15588602	15605227	0.566281	0.0015484
971	18	5062274	5074549	0.565868	0.0015548
972	15	102595633	102622762	0.565838	0.0015548
973	13	80196645	80224991	0.565738	0.0015556
974	5	101479250	101490829	0.565701	0.0015556
975	6	29817994	29828712	0.56567	0.0015558
976	7	57026059	57051207	0.565581	0.0015576
977	14	77495207	77510809	0.5654	0.0015612
978	15	132773656	132795791	0.565378	0.0015612
979	16	83631383	83639933	0.565322	0.0015626
980	8	129497606	129508308	0.565251	0.0015626
981	14	78662038	78670706	0.564981	0.0015644
982	1	264058614	264077572	0.564977	0.0015644
983	2	160620030	160645529	0.564878	0.0015662
984	4	74383857	74399079	0.564615	0.0015664
985	16	48436141	48461895	0.564534	0.0015668
986	6	33280205	33298876	0.564523	0.0015668
987	1	139662838	139676242	0.564486	0.0015668
988	16	76005739	76015338	0.564367	0.001571
989	13	80608051	80699367	0.564361	0.001571
990	1	300823344	300832484	0.56415	0.0015746
991	13	82915220	82940723	0.563988	0.001575
992	6	88256874	88291591	0.563864	0.0015768
993	1	166339919	166468127	0.563734	0.00158
994	6	33322261	33331177	0.563706	0.00158
995	18	5066771	5076347	0.563527	0.00158
996	18	36617583	36641096	0.5634	0.0015808
997	14	78613015	78625433	0.563299	0.0015822
998	5	101072435	101078579	0.563289	0.0015822
999	14	79116622	79128701	0.562405	0.0016008
1000	18	15557170	15567436	0.562186	0.0016046
1001	16	83642019	83649186	0.562186	0.0016046
1002	14	78688957	78704541	0.562154	0.0016046
1003	4	71558119	71576749	0.562054	0.0016064
1004	6	29805595	29814068	0.561916	0.0016082
1005	4	90924706	90939207	0.561878	0.0016082
1006	3	107259255	107278825	0.561705	0.0016104
1007	5	73395580	73407799	0.5616	0.0016104
1008	5	73383601	73398092	0.561546	0.0016104
1009	1	300891543	300902023	0.561294	0.0016164
1010	6	106162771	106186454	0.561274	0.0016164
1011	1	311163396	311172012	0.561132	0.0016168
1012	14	77069399	77250814	0.561019	0.0016192
1013	15	102602250	102629887	0.560925	0.0016224
1014	13	4219558	4231871	0.56067	0.0016256
1015	4	71261099	71272821	0.560421	0.001629
1016	2	118430072	118441124	0.560253	0.0016304
1017	6	33235084	33242097	0.560073	0.001638
1018	16	50264348	50384518	0.560013	0.0016398
1019	6	33227442	33235084	0.560007	0.0016398
1020	18	15611166	15621606	0.559747	0.0016448
1021	18	2551175	2561711	0.559739	0.0016448
1022	1	139666480	139679504	0.559513	0.0016538
1023	18	53018786	53027587	0.559499	0.0016542
1024	14	76207395	76231719	0.559405	0.0016552
1025	14	76393837	76407109	0.559292	0.0016588
1026	2	108392886	108415731	0.559086	0.0016622
1027	4	140130024	140147528	0.558908	0.0016626
1028	13	40217457	40233788	0.558766	0.0016658
1029	16	76194207	76207548	0.558612	0.0016686
1030	15	121403404	121412321	0.558421	0.001674
1031	18	25753752	25776820	0.55836	0.0016748
1032	16	68342224	68354731	0.558266	0.0016756
1033	16	78805307	78810657	0.558256	0.0016756
1034	6	29807357	29817994	0.558193	0.0016782
1035	8	117827841	117838127	0.558189	0.0016782
1036	6	31700337	31710831	0.558182	0.0016782
1037	1	139822571	139832895	0.558086	0.0016816
1038	4	141922379	141932870	0.557945	0.0016862
1039	6	77118727	77133371	0.557882	0.001687
1040	10	27195576	27210275	0.557859	0.001687
1041	8	117536534	117546608	0.557765	0.0016884
1042	9	3228137	3305372	0.557676	0.0016884
1043	18	40075090	40086921	0.557522	0.0016902
1044	5	99657004	99666950	0.557506	0.0016904
1045	16	78551027	78559482	0.557278	0.0016934
1046	14	71363801	71395890	0.557173	0.0016964
1047	1	300821280	300828754	0.557105	0.0016964
1048	14	64507161	64519454	0.556977	0.0016978
1049	8	117543628	117556145	0.556882	0.0016978
1050	1	139679504	139690866	0.556852	0.0016982
1051	15	36954216	36960518	0.55683	0.0016996
1052	14	74962644	74984294	0.556759	0.0017014
1053	1	166328505	166345881	0.556707	0.0017038
1054	4	20525801	20536912	0.556601	0.0017038
1055	5	4425783	4437418	0.556529	0.0017058
1056	6	31703051	31792202	0.556486	0.0017058
1057	14	138838440	138869283	0.556437	0.0017072
1058	8	117541451	117552848	0.556363	0.0017072
1059	8	45609337	45691587	0.556198	0.0017076
1060	15	102993402	103025901	0.556195	0.0017076
1061	9	45763672	45778570	0.556146	0.001708
1062	13	82919565	82947058	0.555873	0.0017148
1063	14	77632719	77665034	0.555761	0.0017166
1064	16	77829776	77839362	0.555321	0.001725
1065	4	71264870	71275893	0.555287	0.0017254
1066	16	75638629	75646225	0.555006	0.001727
1067	1	124947498	124988155	0.554636	0.001734
1068	1	311137910	311160866	0.554382	0.0017384
1069	15	132381207	132397917	0.553929	0.0017428
1070	8	117538564	117548973	0.553787	0.0017436
1071	13	197124365	197131713	0.553697	0.0017462
1072	14	133541893	133552482	0.553652	0.0017462
1073	5	100600455	100608874	0.553602	0.001749
1074	3	57413653	57495489	0.553569	0.0017506
1075	18	36633363	36644688	0.55356	0.0017506
1076	6	88393101	88415829	0.55347	0.001751
1077	14	64730904	64741687	0.553386	0.0017592
1078	14	77056758	77240616	0.553218	0.0017666
1079	1	302973416	302983800	0.553146	0.001768
1080	6	67690650	67703558	0.553033	0.0017684
1081	5	99751165	99773073	0.552972	0.0017692
1082	6	149059843	149093053	0.552859	0.001772
1083	6	33784654	33810043	0.552826	0.0017734
1084	18	53770057	53778336	0.552718	0.0017776
1085	3	116904374	116912952	0.552641	0.0017804
1086	16	51788788	51811597	0.552576	0.0017808
1087	14	138846144	138877190	0.552547	0.0017826
1088	14	74959086	74978309	0.552373	0.001785
1089	1	142326143	142360889	0.552368	0.001785
1090	15	17191472	17203754	0.55222	0.001791
1091	16	51889835	51900414	0.552219	0.001791
1092	3	107262727	107282085	0.552057	0.001795
1093	9	45774092	45783427	0.551962	0.0017976
1094	8	47182380	47192809	0.551911	0.0017994
1095	2	1010670	1018660	0.551864	0.0018002
1096	13	79370942	79414386	0.551844	0.0018006
1097	7	50516946	50525598	0.551564	0.001808
1098	14	40608824	40618827	0.551463	0.0018112
1099	1	143669386	143694736	0.551312	0.0018134
1100	6	34027382	34037311	0.551289	0.0018134
1101	14	78391503	78413209	0.551181	0.001814
1102	16	48900639	48918421	0.551154	0.001814
1103	1	139650940	139666480	0.550622	0.0018202
1104	3	55270641	55284120	0.55043	0.0018222
1105	14	40449843	40474626	0.550279	0.001825
1106	1	256660421	256679175	0.550099	0.0018282
1107	6	88735356	88759081	0.550049	0.0018302
1108	9	17390952	17400625	0.549846	0.0018332
1109	16	50165685	50180066	0.549551	0.0018374
1110	5	101486035	101498551	0.549531	0.0018378
1111	4	140137718	140154974	0.549148	0.0018508
1112	16	83635236	83643825	0.549016	0.0018512
1113	2	52023799	52043854	0.548979	0.0018526
1114	16	45744416	45755900	0.548565	0.0018562
1115	15	37820776	37830602	0.548542	0.0018562
1116	16	51892542	51902984	0.548362	0.0018598
1117	5	4374573	4383313	0.54835	0.0018598
1118	16	76021619	76030620	0.54821	0.0018612
1119	16	75692370	75704083	0.548181	0.001864
1120	16	49544730	49585162	0.548091	0.0018688
1121	6	33217787	33231179	0.547888	0.0018696
1122	14	74934630	74947827	0.547453	0.0018772
1123	14	137972070	137980881	0.54743	0.0018776
1124	16	67182964	67199305	0.547425	0.001878
1125	18	53737574	53748294	0.547051	0.00188
1126	14	78765884	78775358	0.546979	0.0018808
1127	14	77629550	77658346	0.546724	0.0018872
1128	8	42535636	42551148	0.546539	0.0018918
1129	14	138869283	138894213	0.546534	0.0018918
1130	6	86166953	86183706	0.546472	0.001895
1131	14	78643339	78651786	0.546307	0.001897
1132	13	80224991	80291899	0.546138	0.0018996
1133	4	20485451	20493586	0.546124	0.0018998
1134	1	14092721	14105255	0.54604	0.0018998
1135	6	35031575	35039934	0.546011	0.0018998
1136	6	88263748	88303852	0.545942	0.0019
1137	15	133608708	133623914	0.545654	0.0019044
1138	14	133529928	133544170	0.545419	0.0019052
1139	6	88505574	88519426	0.545416	0.0019052
1140	13	4217481	4230062	0.545332	0.001906
1141	1	302244661	302251094	0.545323	0.001906
1142	6	33213951	33229331	0.545307	0.001906
1143	5	73488200	73507175	0.54516	0.001911
1144	1	300889224	300899136	0.544894	0.001917
1145	2	150890076	150900494	0.54481	0.0019198
1146	9	17386333	17396684	0.544805	0.0019198
1147	14	75976651	76006006	0.544578	0.0019212
1148	14	76969158	76992513	0.544533	0.0019216
1149	16	76198256	76210310	0.544451	0.0019234
1150	9	6162702	6173957	0.544388	0.0019264
1151	14	78648857	78662038	0.54436	0.0019264
1152	16	78546691	78555168	0.544265	0.0019318
1153	15	35630684	35638029	0.544042	0.0019368
1154	16	76008141	76016677	0.543779	0.0019418
1155	5	73498635	73514400	0.543721	0.0019432
1156	5	101073988	101080142	0.543688	0.0019432
1157	14	78632261	78646873	0.543554	0.001947
1158	8	79955644	79969555	0.543446	0.0019482
1159	5	73337783	73353303	0.54343	0.0019482
1160	4	17937947	17947878	0.543263	0.0019492
1161	9	147527211	147533849	0.543262	0.0019492
1162	2	118588393	118597046	0.543067	0.001952
1163	5	4383313	4393459	0.542975	0.0019532
1164	6	65879596	65893927	0.542957	0.0019546
1165	14	75643248	75668569	0.542863	0.0019588
1166	14	76955629	76980770	0.542809	0.001963
1167	16	78621705	78632505	0.542771	0.001963
1168	18	36521717	36532271	0.542618	0.0019646
1169	8	42500383	42519081	0.542442	0.0019668
1170	14	40069959	40089097	0.542322	0.0019682
1171	14	75637651	75662846	0.5423	0.0019684
1172	16	76186368	76202571	0.542128	0.0019742
1173	18	5058562	5072106	0.54208	0.001977
1174	16	83636934	83645506	0.541924	0.0019816
1175	16	68538942	68548245	0.541905	0.001982
1176	16	78194176	78210245	0.541791	0.0019832
1177	10	76977212	76994789	0.541756	0.0019832
1178	1	264049438	264062652	0.541459	0.0019922
1179	13	80950462	80976220	0.541247	0.0019952
1180	18	24943359	24955470	0.541029	0.002002
1181	16	78446993	78454801	0.541001	0.002002
1182	14	78490225	78507385	0.540933	0.0020024
1183	1	264037498	264055834	0.540903	0.0020024
1184	14	79056218	79075322	0.54058	0.0020084
1185	6	65932427	65943647	0.540447	0.0020104
1186	18	24946075	24959882	0.540418	0.0020104
1187	9	6155494	6162702	0.540383	0.0020104
1188	15	17201742	17211584	0.54033	0.0020104
1189	14	40944192	41013548	0.539958	0.002021
1190	14	76380345	76398020	0.539916	0.0020228
1191	13	40229941	40245619	0.539839	0.002026
1192	13	197119210	197130142	0.539812	0.0020274
1193	14	75971020	75999907	0.539598	0.0020334
1194	1	311315139	311329859	0.539559	0.0020348
1195	14	77497286	77514271	0.539361	0.0020352
1196	14	64350462	64365368	0.539321	0.0020352
1197	13	77151416	77186080	0.539321	0.0020352
1198	16	79003428	79010755	0.539224	0.0020366
1199	14	81978037	82000226	0.539113	0.002037
1200	1	139676242	139687929	0.5391	0.0020384
1201	6	87957815	87978020	0.539011	0.0020402
1202	18	42743741	42755904	0.538914	0.0020422
1203	6	88565169	88576126	0.538884	0.0020422
1204	14	113762185	113788640	0.538873	0.0020422
1205	11	79431581	79441748	0.538866	0.0020422
1206	13	123482199	123515848	0.538864	0.0020422
1207	8	117804054	117816191	0.538851	0.0020422
1208	3	109728537	109738892	0.538503	0.0020452
1209	14	130516243	130533318	0.538371	0.002048
1210	16	76049685	76060513	0.538261	0.0020498
1211	16	50860200	50877219	0.538245	0.0020498
1212	15	35772846	35789027	0.538119	0.0020502
1213	14	64345982	64360892	0.538084	0.0020502
1214	14	78474952	78490225	0.537874	0.0020534
1215	6	136669513	136688307	0.537841	0.0020548
1216	18	15547941	15560888	0.537796	0.0020562
1217	6	65893927	65903565	0.537544	0.0020584
1218	4	141926940	141939628	0.537478	0.0020606
1219	16	79366217	79376696	0.537412	0.0020608
1220	3	125060522	125071655	0.537406	0.0020608
1221	2	108771276	108801408	0.537332	0.0020632
1222	14	40591453	40605367	0.537267	0.0020652
1223	1	147118676	147139601	0.536987	0.0020704
1224	4	129077830	129083709	0.536928	0.0020704
1225	7	73147785	73188583	0.536861	0.0020708
1226	1	139740655	139763641	0.53683	0.0020708
1227	8	45528284	45551095	0.536827	0.0020708
1228	16	78654538	78665197	0.536741	0.0020738
1229	4	17939800	17949533	0.536737	0.0020738
1230	1	302986143	302998764	0.536711	0.0020738
1231	15	55264114	55282171	0.536704	0.0020752
1232	15	37823875	37832046	0.536562	0.002078
1233	14	76402238	76415661	0.536541	0.002078
1234	1	311152270	311165298	0.536379	0.0020802
1235	17	65792529	65804435	0.536298	0.002081
1236	14	136142315	136152105	0.536282	0.002081
1237	16	78548616	78557109	0.536187	0.0020814
1238	5	100633960	100644759	0.536159	0.0020818
1239	14	78762887	78773530	0.536153	0.0020822
1240	4	71280960	71294192	0.536127	0.0020822
1241	11	16989690	16998349	0.536069	0.002085
1242	3	137747969	137754073	0.535974	0.0020864
1243	15	132757030	132782195	0.53592	0.0020864
1244	6	149163974	149176704	0.535581	0.0020964
1245	14	136149602	136157718	0.535375	0.0021008
1246	6	31705126	31797060	0.535076	0.0021096
1247	14	79807236	79816859	0.534938	0.0021174
1248	4	129079423	129085028	0.534818	0.0021228
1249	13	77130536	77168636	0.534795	0.0021242
1250	18	5069365	5078730	0.5347	0.002127
1251	1	139386642	139400249	0.534657	0.002127
1252	16	49536442	49578320	0.534573	0.0021296
1253	5	6581352	6597852	0.534505	0.0021328
1254	9	147532579	147542490	0.534463	0.0021328
1255	16	77901353	77912248	0.534394	0.0021328
1256	16	78212515	78232461	0.534352	0.0021332
1257	6	67692642	67707290	0.534329	0.0021332
1258	4	71515371	71525738	0.534077	0.0021414
1259	16	50856186	50872397	0.534067	0.0021418
1260	6	104228700	104255792	0.534056	0.0021432
1261	1	113273318	113306288	0.53399	0.0021432
1262	16	78520872	78529766	0.533863	0.0021488
1263	14	40793447	40812934	0.533651	0.0021516
1264	4	20559102	20570781	0.533515	0.0021538
1265	7	51030915	51040471	0.533491	0.0021538
1266	1	14096834	14108669	0.533339	0.0021574
1267	11	28327311	28338409	0.533322	0.0021588
1268	14	133544170	133554299	0.533143	0.0021618
1269	15	37829288	37836023	0.533093	0.0021618
1270	3	57101174	57113298	0.532894	0.002167
1271	14	75617390	75633352	0.532705	0.0021714
1272	1	302995390	303006663	0.532699	0.0021714
1273	1	143883232	143903078	0.532608	0.0021718
1274	3	56489737	56499702	0.532592	0.0021724
1275	6	88574151	88586069	0.532201	0.0021888
1276	6	88759081	88780557	0.532145	0.0021892
1277	8	42504112	42525274	0.532132	0.0021892
1278	14	64734395	64743560	0.53208	0.0021892
1279	8	47160881	47174989	0.532039	0.0021906
1280	6	88536782	88553220	0.531906	0.0021924
1281	13	80054567	80080011	0.531776	0.0021964
1282	16	48443037	48466006	0.531725	0.0021964
1283	1	143818981	143851607	0.531711	0.0021964
1284	6	34514422	34525379	0.5315	0.002201
1285	14	38146959	38176876	0.531439	0.0022028
1286	15	36947839	36954216	0.531401	0.0022032
1287	8	45561016	45596209	0.531388	0.0022042
1288	18	36635077	36648159	0.53132	0.0022054
1289	9	7456437	7463841	0.531277	0.0022068
1290	6	87963697	87985156	0.531216	0.002207
1291	14	78717906	78728832	0.531093	0.0022092
1292	3	137740907	137749837	0.531001	0.0022092
1293	1	250997038	251021720	0.530893	0.0022138
1294	4	20556704	20567460	0.530859	0.0022142
1295	13	79771653	79796018	0.530852	0.0022142
1296	13	79077231	79097374	0.53071	0.0022156
1297	14	138793249	138819684	0.530551	0.0022192
1298	13	85620360	85632992	0.530541	0.0022192
1299	7	57570752	57589484	0.53054	0.0022192
1300	1	311146859	311163396	0.53052	0.0022206
1301	14	78670706	78681558	0.530518	0.0022206
1302	18	24630572	24641259	0.530479	0.0022212
1303	4	20444471	20464376	0.53039	0.002224
1304	9	138185604	138194391	0.530308	0.0022244
1305	14	64392672	64401536	0.530168	0.0022262
1306	18	55745880	55753781	0.530122	0.0022304
1307	6	89503463	89526363	0.529794	0.0022462
1308	7	55489481	55502150	0.529774	0.0022462
1309	14	78615583	78627525	0.529573	0.0022518
1310	6	88303852	88355188	0.529507	0.0022538
1311	16	51731070	51742301	0.529498	0.0022538
1312	16	78626950	78639660	0.52945	0.0022552
1313	5	74129629	74140499	0.529439	0.0022552
1314	8	45533393	45556676	0.5294	0.0022558
1315	1	139380167	139396837	0.529357	0.0022572
1316	14	78611613	78623468	0.529158	0.0022594
1317	6	88355188	88377819	0.52912	0.0022596
1318	13	89800298	89843254	0.529097	0.002261
1319	1	256666069	256685072	0.528999	0.0022642
1320	16	49514557	49536442	0.528951	0.0022642
1321	2	118424556	118435817	0.528856	0.0022688
1322	5	100499031	100509405	0.528509	0.0022754
1323	13	141934248	141959777	0.528502	0.0022754
1324	16	78054221	78061744	0.528501	0.0022754
1325	16	45833962	45921778	0.528332	0.0022762
1326	14	78773530	78784213	0.528243	0.0022774
1327	18	53223332	53231983	0.528239	0.0022774
1328	4	20482792	20491394	0.527887	0.0022868
1329	16	45747532	45761901	0.527837	0.0022872
1330	2	118467054	118478048	0.5278	0.0022876
1331	14	37612079	37632595	0.527765	0.0022892
1332	4	129167362	129174274	0.527356	0.0022996
1333	18	40072707	40083761	0.52723	0.002301
1334	15	102606592	102646310	0.52719	0.0023014
1335	13	77459082	77510519	0.527158	0.0023032
1336	5	100494414	100507521	0.527129	0.0023036
1337	11	79963100	79972650	0.527015	0.002308
1338	1	302971799	302981272	0.526828	0.0023154
1339	16	78198091	78212515	0.526628	0.0023226
1340	16	49793492	49816053	0.526543	0.0023228
1341	5	101068641	101075313	0.526466	0.002327
1342	14	79122454	79132496	0.526336	0.0023304
1343	7	73167787	73200766	0.526333	0.0023304
1344	6	88764379	88785066	0.526243	0.0023346
1345	6	104272421	104289414	0.526216	0.002335
1346	14	148031819	148040924	0.526123	0.0023382
1347	3	54460058	54480217	0.525932	0.0023426
1348	14	71482438	71523748	0.525805	0.002346
1349	5	99743370	99751165	0.525734	0.0023464
1350	17	65798706	65819879	0.525722	0.0023464
1351	6	88555772	88565169	0.525711	0.0023464
1352	3	125064123	125077053	0.525699	0.0023464
1353	13	79264149	79292321	0.525463	0.0023492
1354	4	20487222	20495742	0.525405	0.0023506
1355	7	56685062	56693564	0.525387	0.0023524
1356	13	141948348	141971529	0.525319	0.0023538
1357	10	45895033	45905034	0.525246	0.0023556
1358	13	3084924	3099363	0.525065	0.0023578
1359	1	82331338	82344245	0.525029	0.0023586
1360	5	73379756	73395580	0.524988	0.0023628
1361	14	75757119	75782383	0.524982	0.0023628
1362	5	73269813	73344757	0.524897	0.0023676
1363	3	113198351	113202992	0.52481	0.002371
1364	6	77123938	77136578	0.524682	0.0023714
1365	5	99642986	99651442	0.524588	0.0023774
1366	4	20530983	20540766	0.524491	0.002381
1367	1	138120527	138142995	0.524299	0.0023832
1368	4	128007453	128019356	0.524273	0.0023832
1369	6	35021764	35028531	0.524209	0.0023846
1370	6	67687491	67700273	0.524206	0.0023846
1371	1	143933694	143950279	0.524139	0.0023854
1372	14	113460501	113479980	0.52409	0.002387
1373	8	41956627	41973963	0.52377	0.0023904
1374	14	77621438	77635711	0.523711	0.0023904
1375	10	29955978	29965804	0.52354	0.0023948
1376	14	77806596	77820376	0.523519	0.0023952
1377	4	129075966	129082169	0.523387	0.0023976
1378	8	129511237	129522355	0.523261	0.002402
1379	7	50992750	51012577	0.523247	0.0024034
1380	4	20562778	20574717	0.523232	0.0024052
1381	14	130527159	130548282	0.52318	0.0024066
1382	5	74965211	75022148	0.523163	0.0024066
1383	16	78288034	78295773	0.523112	0.0024066
1384	14	64739711	64752699	0.522994	0.0024078
1385	4	72678930	72691524	0.522762	0.0024168
1386	1	311307377	311321834	0.522737	0.0024182
1387	16	75648528	75657997	0.5227	0.0024182
1388	6	136667811	136684217	0.52254	0.0024186
1389	16	78624881	78635737	0.522523	0.0024186
1390	14	78380615	78406524	0.52248	0.0024218
1391	9	138172086	138185604	0.522426	0.0024226
1392	4	17935900	17944881	0.522418	0.0024226
1393	18	6897996	6909161	0.522359	0.002423
1394	14	78769228	78777970	0.522348	0.002423
1395	14	77038132	77087426	0.522341	0.002423
1396	4	20547258	20559102	0.522336	0.002423
1397	1	14086976	14100233	0.522306	0.002423
1398	3	137710721	137720550	0.522243	0.0024248
1399	16	78286392	78294109	0.522192	0.0024248
1400	6	104866019	104887956	0.522182	0.0024248
1401	8	79991216	80001498	0.521916	0.0024336
1402	8	42451165	42465383	0.521782	0.0024398
1403	1	139747120	139768231	0.521667	0.0024412
1404	14	64343406	64357625	0.521572	0.0024458
1405	18	36597034	36604100	0.521487	0.002449
1406	14	40447360	40472079	0.521483	0.002449
1407	16	51933154	51944085	0.521427	0.002449
1408	15	132290978	132385129	0.521389	0.0024494
1409	2	126170812	126184327	0.521345	0.0024526
1410	16	78239827	78249081	0.521208	0.0024562
1411	13	82910579	82934930	0.521048	0.0024592
1412	18	52961831	52971800	0.521019	0.0024596
1413	13	70630757	70645577	0.520975	0.0024624
1414	1	147030901	147124282	0.520955	0.0024624
1415	15	133315225	133329983	0.520826	0.0024632
1416	16	51929379	51941441	0.520714	0.002465
1417	13	181314161	181324914	0.520617	0.0024664
1418	4	115004144	115014998	0.520584	0.0024696
1419	1	179016954	179030882	0.520517	0.0024696
1420	1	143631250	143669386	0.520395	0.0024724
1421	6	33243377	33248694	0.520361	0.0024746
1422	13	84466868	84492544	0.520183	0.0024774
1423	1	14102741	14116955	0.520155	0.0024778
1424	4	20540766	20550691	0.520123	0.0024778
1425	4	141921100	141929684	0.520099	0.0024792
1426	7	60963894	60985349	0.519981	0.0024814
1427	6	33233321	33240330	0.519955	0.0024842
1428	4	74378727	74394769	0.51991	0.0024856
1429	9	6164571	6176841	0.519828	0.002486
1430	14	40660816	40683894	0.51971	0.0024924
1431	14	75981140	76009725	0.519644	0.0024952
1432	13	123493043	123523604	0.519531	0.002497
1433	15	103001383	103037774	0.519508	0.002497
1434	3	107267219	107285615	0.519327	0.0025026
1435	18	36507690	36521717	0.519234	0.0025062
1436	1	124933216	124964955	0.519198	0.0025082
1437	16	47514780	47558525	0.519175	0.0025096
1438	2	118164361	118177773	0.519129	0.00251
1439	16	49592388	49614490	0.519075	0.0025116
1440	16	78663308	78674171	0.51906	0.0025116
1441	9	6166804	6178481	0.518972	0.0025124
1442	16	68533902	68545096	0.518937	0.0025146
1443	15	36956703	36964189	0.518844	0.0025172
1444	16	48416239	48433524	0.518812	0.0025186
1445	16	51794130	51815793	0.518787	0.0025186
1446	18	42750155	42761134	0.518648	0.0025212
1447	1	139775527	139790946	0.518644	0.0025216
1448	6	35034102	35042704	0.51854	0.0025234
1449	6	29802128	29812381	0.518403	0.0025276
1450	1	311156574	311167914	0.518382	0.0025276
1451	13	77447754	77496532	0.518371	0.0025276
1452	3	57324496	57338760	0.51834	0.0025304
1453	13	60603611	60615157	0.518305	0.0025304
1454	18	42765121	42778871	0.518183	0.002533
1455	8	47192809	47214750	0.518172	0.002533
1456	2	108756407	108791836	0.518136	0.002533
1457	5	74085380	74095806	0.518017	0.002539
1458	6	30507189	30514705	0.517939	0.0025432
1459	13	197884210	197893693	0.517923	0.0025432
1460	14	77695607	77709541	0.517732	0.002545
1461	1	311165298	311174277	0.517668	0.002545
1462	14	75612403	75629407	0.51748	0.0025552
1463	11	79429213	79438782	0.517458	0.0025552
1464	10	76861561	76874511	0.517449	0.0025552
1465	3	55272819	55286968	0.517413	0.0025552
1466	13	79643565	79756943	0.517385	0.0025566
1467	13	141953938	141975423	0.517375	0.0025566
1468	2	118183818	118195068	0.517288	0.002558
1469	14	77029166	77069399	0.517237	0.0025588
1470	3	56277057	56291539	0.517181	0.0025606
1471	8	38626607	38644766	0.517154	0.0025606
1472	2	118592872	118603060	0.517051	0.002561
1473	7	113652888	113669692	0.516991	0.0025624
1474	13	141941622	141965143	0.516918	0.0025638
1475	14	72574805	72604046	0.516877	0.0025638
1476	6	149056955	149086427	0.516864	0.0025638
1477	15	36953070	36958464	0.516858	0.0025652
1478	16	76179857	76190122	0.516825	0.0025652
1479	16	49202182	49217813	0.516788	0.0025652
1480	6	31687527	31697249	0.51673	0.0025666
1481	7	65286080	65320623	0.516699	0.0025666
1482	14	74966012	74990075	0.516534	0.0025704
1483	14	137508025	137520663	0.516527	0.0025704
1484	13	77427437	77467162	0.516522	0.0025704
1485	11	65478792	65488558	0.51652	0.0025704
1486	9	7410996	7419977	0.51651	0.0025704
1487	14	40667788	40687405	0.516439	0.0025752
1488	8	42539841	42558041	0.51641	0.002577
1489	7	60958683	60977965	0.516268	0.002579
1490	1	139759837	139775527	0.516246	0.0025818
1491	9	40013769	40020887	0.516237	0.0025818
1492	14	78708506	78717906	0.516107	0.0025874
1493	14	71452946	71491183	0.516088	0.0025874
1494	14	77006444	77038132	0.516042	0.0025886
1495	16	83629376	83636934	0.515922	0.0025894
1496	5	100628108	100636014	0.515884	0.0025926
1497	13	123476420	123509007	0.51585	0.002595
1498	16	67170792	67188213	0.515847	0.002595
1499	18	36606286	36615827	0.515839	0.0025954
1500	16	52057784	52066329	0.51581	0.0025954
1501	16	79368432	79378507	0.515726	0.0025986
1502	4	128558892	128569891	0.515623	0.0025994
1503	14	37627539	37646014	0.515568	0.0026022
1504	2	108781228	108805962	0.515513	0.002604
1505	13	84460332	84486905	0.515476	0.0026054
1506	3	57348890	57374019	0.515385	0.0026068
1507	5	73376089	73388485	0.515373	0.0026068
1508	2	1008644	1016562	0.515304	0.0026068
1509	1	138125700	138150103	0.51516	0.0026096
1510	14	75673825	75694708	0.515107	0.0026128
1511	7	60952542	60972160	0.515053	0.0026134
1512	6	88245808	88284340	0.514884	0.002627
1513	16	78181678	78194176	0.514639	0.0026326
1514	16	78806856	78812553	0.514634	0.0026326
1515	14	113457208	113473652	0.514594	0.0026344
1516	8	42531876	42546650	0.514582	0.0026346
1517	1	302962979	302970713	0.514544	0.002635
1518	18	36599756	36607721	0.51444	0.0026364
1519	13	90128408	90178386	0.514348	0.0026394
1520	13	123409242	123503346	0.514308	0.0026408
1521	1	48159585	48171443	0.514279	0.0026412
1522	1	143812277	143842641	0.514011	0.0026466
1523	2	118469550	118480860	0.514004	0.0026466
1524	4	115002520	115012284	0.513881	0.0026522
1525	6	148968614	148979912	0.513822	0.0026526
1526	8	117816191	117823834	0.51379	0.002653
1527	5	73964605	73981949	0.513752	0.0026544
1528	13	181318611	181329984	0.513543	0.002664
1529	13	81056402	81074003	0.5135	0.0026658
1530	14	138920019	138934524	0.513459	0.0026666
1531	9	40019164	40026653	0.513425	0.0026668
1532	14	64396222	64406672	0.513395	0.0026682
1533	14	40932052	41004556	0.513363	0.0026682
1534	18	40069925	40080246	0.513327	0.0026682
1535	9	40008042	40017327	0.51314	0.0026696
1536	13	211736135	211744433	0.5131	0.0026696
1537	13	85230155	85264550	0.513099	0.0026696
1538	3	54446078	54457390	0.513069	0.002671
1539	9	17470064	17479165	0.513065	0.0026724
1540	6	101741778	101766185	0.513009	0.002677
1541	1	256861870	256883455	0.512941	0.0026776
1542	7	73088361	73111295	0.512623	0.0026854
1543	9	40017327	40024107	0.512544	0.0026868
1544	13	215820506	215826499	0.512294	0.0026932
1545	18	23667046	23678620	0.512289	0.0026932
1546	18	55742797	55752011	0.512131	0.0026972
1547	14	78759008	78771474	0.511997	0.0027018
1548	14	77802135	77816449	0.511833	0.0027076
1549	6	104239848	104264355	0.511807	0.0027078
1550	3	113199722	113204803	0.511703	0.0027098
1551	13	29111505	29124407	0.511614	0.0027108
1552	2	92668403	92677874	0.511517	0.002715
1553	1	48151326	48161462	0.511363	0.0027196
1554	13	181316748	181327396	0.511355	0.0027196
1555	14	76006006	76034575	0.511329	0.0027196
1556	16	77904429	77914274	0.511289	0.002721
1557	16	78553468	78562074	0.511278	0.002721
1558	14	41027620	41042890	0.511074	0.0027252
1559	5	74018720	74026552	0.511023	0.0027284
1560	8	117672048	117683402	0.511002	0.0027304
1561	1	82328120	82338071	0.510971	0.0027304
1562	16	44916178	44930547	0.510869	0.0027318
1563	15	133340129	133354437	0.51073	0.002733
1564	4	71503018	71523674	0.510596	0.0027386
1565	14	77625731	77650808	0.510588	0.0027386
1566	6	90816429	90835473	0.51053	0.00274
1567	6	29830620	29842811	0.510449	0.0027428
1568	14	64725983	64739711	0.510413	0.0027428
1569	16	78188076	78202440	0.51041	0.0027428
1570	2	118160175	118172570	0.510381	0.0027428
1571	16	78566894	78575460	0.510339	0.0027428
1572	13	89227340	89239825	0.510288	0.0027446
1573	6	34685829	34700180	0.510152	0.0027508
1574	5	74984674	75024834	0.51015	0.0027508
1575	10	76970217	76985350	0.510119	0.0027516
1576	14	71663385	71703155	0.510071	0.002752
1577	16	45840482	45926067	0.509951	0.002752
1578	1	256829243	256861870	0.509854	0.0027538
1579	14	39193494	39224014	0.509713	0.0027566
1580	13	85624270	85636353	0.50968	0.0027584
1581	15	53870129	53880132	0.509653	0.0027604
1582	14	75622159	75637651	0.50963	0.002761
1583	14	113582574	113780063	0.509563	0.0027616
1584	7	57583852	57605044	0.509419	0.0027656
1585	14	40586478	40601190	0.509364	0.0027692
1586	4	134191098	134197730	0.509265	0.0027762
1587	13	137930140	137949934	0.509228	0.0027762
1588	6	35020104	35026901	0.50921	0.0027762
1589	18	23669725	23681466	0.50917	0.002777
1590	3	57422126	57506356	0.509118	0.0027792
1591	15	37826338	37833766	0.50904	0.0027792
1592	16	76022890	76032021	0.50894	0.0027812
1593	14	76976061	76998727	0.508905	0.0027816
1594	14	77658346	77677079	0.508876	0.0027832
1595	14	135862898	135872089	0.508658	0.00279
1596	6	104246249	104272421	0.508657	0.00279
1597	14	76404666	76420572	0.508643	0.0027904
1598	4	128003392	128010773	0.508635	0.0027904
1599	4	128561458	128573965	0.508616	0.0027918
1600	14	77556030	77581210	0.508613	0.0027918
1601	8	38621969	38641088	0.508595	0.0027918
1602	6	111833029	111846499	0.508583	0.0027918
1603	6	29823119	29833728	0.50856	0.0027922
1604	15	35628524	35636514	0.508543	0.0027926
1605	1	264030821	264052359	0.50853	0.0027932
1606	16	83647173	83653866	0.508407	0.0027964
1607	2	3770272	3781681	0.508378	0.0027968
1608	16	78807997	78814104	0.508368	0.0027968
1609	6	33418313	33426779	0.50835	0.002797
1610	5	101475380	101487898	0.508295	0.0027988
1611	14	133565530	133573401	0.508263	0.0027988
1612	7	56681261	56691996	0.508243	0.0027992
1613	3	57429597	57512881	0.508224	0.0027992
1614	4	128557339	128567310	0.50821	0.0027992
1615	6	87968741	87994738	0.508167	0.0027992
1616	8	41952561	41970086	0.507983	0.002804
1617	14	75963959	75991423	0.507807	0.0028082
1618	16	44338601	44356572	0.50773	0.0028108
1619	10	29959914	29971246	0.507669	0.0028148
1620	10	63387514	63399404	0.507564	0.0028176
1621	14	138877190	138899163	0.507491	0.0028194
1622	6	88561146	88570406	0.507472	0.0028208
1623	2	88651045	88676927	0.507449	0.0028208
1624	16	50173068	50186860	0.5074	0.002825
1625	14	79811564	79822354	0.507379	0.002825
1626	6	86156224	86173767	0.50737	0.002825
1627	16	78052595	78060078	0.507348	0.002825
1628	1	14089600	14102741	0.507236	0.002827
1629	10	76849845	76861561	0.507226	0.002827
1630	2	118162323	118175775	0.507151	0.00283
1631	2	160560757	160581667	0.506837	0.0028356
1632	10	27093187	27102692	0.50681	0.0028364
1633	18	53772061	53779961	0.506764	0.0028364
1634	2	160661618	160683035	0.506708	0.0028364
1635	16	78273355	78280622	0.506689	0.0028382
1636	7	55487078	55499901	0.506651	0.0028392
1637	1	311216021	311235313	0.506614	0.0028396
1638	5	73961684	73979379	0.50657	0.002841
1639	1	256941520	256958429	0.506565	0.0028414
1640	18	36601577	36609932	0.506557	0.0028414
1641	9	40020887	40028378	0.506554	0.0028414
1642	1	309544662	309554841	0.50645	0.0028446
1643	6	104253894	104279046	0.506433	0.0028448
1644	3	114033582	114042804	0.506383	0.0028462
1645	5	100619838	100628108	0.506375	0.0028462
1646	14	136152105	136159304	0.506337	0.0028476
1647	1	143263419	143285839	0.506261	0.002848
1648	14	78645187	78655585	0.506125	0.0028542
1649	16	49509870	49529361	0.506106	0.0028542
1650	13	123503346	123535357	0.506089	0.0028546
1651	1	256797377	256824419	0.506086	0.0028546
1652	6	88272277	88323182	0.505834	0.0028612
1653	11	16986505	16996411	0.50572	0.0028648
1654	14	131897260	131908667	0.505671	0.0028652
1655	6	68256681	68267401	0.505645	0.0028666
1656	8	117533855	117543628	0.505582	0.0028666
1657	4	17923132	17931370	0.505567	0.0028694
1658	16	44912105	44927198	0.505531	0.0028714
1659	1	302975719	302986143	0.505408	0.0028748
1660	13	89405435	89427327	0.505256	0.002878
1661	6	33373308	33388007	0.505252	0.002878
1662	16	78246239	78253681	0.505204	0.0028814
1663	8	117358249	117376931	0.505203	0.0028814
1664	15	37814963	37826338	0.50517	0.0028844
1665	14	78744350	78759008	0.505139	0.0028844
1666	18	53016320	53025656	0.505096	0.0028858
1667	6	68261952	68274424	0.505066	0.0028872
1668	2	118585418	118595103	0.504963	0.0028872
1669	1	256847814	256872923	0.504918	0.0028872
1670	16	45826357	45846183	0.504754	0.0028952
1671	6	88563359	88574151	0.504687	0.0028956
1672	10	63385638	63396959	0.504599	0.0028976
1673	14	137514774	137527629	0.504597	0.0028976
1674	14	74970420	74994946	0.504581	0.0028982
1675	2	51805948	51818735	0.50449	0.0028996
1676	9	45761275	45776218	0.504453	0.0028998
1677	4	71468358	71499417	0.504405	0.0029002
1678	14	80097294	80106411	0.504373	0.002902
1679	9	40011636	40019164	0.504276	0.002904
1680	8	41946819	41964540	0.50427	0.002904
1681	10	62773215	62786555	0.50415	0.0029068
1682	13	79425719	79514035	0.504107	0.0029068
1683	2	118464991	118475649	0.504079	0.0029082
1684	7	65263980	65303475	0.504044	0.002911
1685	8	45599995	45613854	0.504003	0.0029128
1686	14	38036941	38069720	0.503977	0.0029128
1687	9	40003318	40015524	0.503937	0.002916
1688	1	143235412	143263419	0.503932	0.002916
1689	8	79949853	79958075	0.503931	0.002916
1690	14	71334244	71363801	0.503859	0.002917
1691	16	75748891	75761609	0.503796	0.0029186
1692	18	15573088	15582181	0.503707	0.0029204
1693	6	65935581	65947700	0.503679	0.0029204
1694	6	86163607	86180234	0.503614	0.0029208
1695	16	68542939	68552461	0.5034	0.0029284
1696	14	77691692	77705920	0.503398	0.0029284
1697	13	4239212	4249131	0.503272	0.0029318
1698	18	3455375	3461943	0.503214	0.002935
1699	6	106171179	106189759	0.503208	0.002935
1700	14	78646873	78658767	0.503152	0.0029378
1701	15	28127858	28166639	0.503122	0.0029394
1702	14	133559783	133567898	0.503098	0.0029408
1703	4	20078376	20085920	0.503085	0.0029408
1704	9	8318140	8330063	0.502847	0.002951
1705	11	28563962	28574681	0.502773	0.0029518
1706	10	26820593	26832768	0.502677	0.0029554
1707	18	6900841	6911666	0.502604	0.0029572
1708	7	73065229	73092117	0.502584	0.0029572
1709	16	78191615	78206007	0.502532	0.002959
1710	14	77568333	77592832	0.502449	0.0029594
1711	14	75770333	75789553	0.502441	0.0029594
1712	14	135895934	135907100	0.502421	0.0029598
1713	1	311213004	311225573	0.502329	0.0029602
1714	14	113450021	113465466	0.5023	0.0029602
1715	8	79998232	80007560	0.502255	0.0029616
1716	16	68541205	68549775	0.502221	0.002963
1717	9	17472559	17480398	0.50215	0.002965
1718	14	78715135	78725785	0.502142	0.002965
1719	16	80193299	80199349	0.501928	0.0029712
1720	16	76019086	76028058	0.501859	0.0029728
1721	14	77046699	77166339	0.501816	0.0029728
1722	2	51809679	51823339	0.50175	0.0029746
1723	6	33207406	33223892	0.501692	0.0029756
1724	5	99092925	99099692	0.501685	0.0029774
1725	14	75605350	75617390	0.501566	0.002983
1726	1	257080708	257107352	0.501416	0.0029894
1727	6	35026901	35036102	0.501349	0.0029922
1728	14	113454103	113468658	0.501341	0.0029926
1729	13	79658916	79764389	0.50125	0.0029946
1730	4	74386788	74403036	0.501131	0.0029984
1731	14	40948953	41019078	0.500983	0.0030004
1732	15	120841025	120868316	0.500906	0.0030022
1733	2	3767012	3778495	0.500861	0.003004
1734	16	78568684	78577653	0.500601	0.0030104
1735	14	78609428	78618362	0.500558	0.0030108
1736	8	117821474	117830085	0.500528	0.0030126
1737	14	75188835	75204516	0.500496	0.0030126
1738	7	51047458	51054888	0.500474	0.003013
1739	16	79005524	79011657	0.50041	0.0030134
1740	2	108744439	108781228	0.500402	0.0030134
1741	13	4223538	4234935	0.500332	0.0030154
1742	9	3225448	3236171	0.500301	0.0030158
1743	14	78713339	78722652	0.500261	0.0030158
1744	14	133567898	133575538	0.500239	0.003016
1745	7	73059009	73088361	0.500217	0.003016
1746	1	124928304	124955642	0.500207	0.003016
1747	8	44694527	44718196	0.500143	0.0030164
1748	6	29798473	29809529	0.500131	0.0030164
1749	14	77635711	77670169	0.500098	0.0030206
1750	13	79908802	79988333	0.499994	0.0030242
1751	14	77020800	77056758	0.499979	0.0030242
1752	11	16991871	17001129	0.499924	0.0030292
1753	14	75625173	75643248	0.49992	0.0030292
1754	13	137923731	137946552	0.499855	0.003031
1755	5	6662392	6676401	0.499838	0.0030312
1756	3	117019453	117027483	0.499684	0.0030352
1757	6	35028531	35038389	0.499672	0.0030352
1758	18	36637937	36650008	0.499575	0.0030378
1759	1	48153846	48164097	0.499316	0.0030412
1760	6	70214735	70223020	0.499247	0.003043
1761	1	124955642	124998279	0.499245	0.003043
1762	13	211730608	211740103	0.499212	0.0030444
1763	9	8809824	8822140	0.4992	0.0030444
1764	16	50085813	50170002	0.499157	0.0030462
1765	4	125927690	125935912	0.499042	0.0030488
1766	1	48168571	48181922	0.498994	0.0030502
1767	13	26216998	26226333	0.498988	0.0030502
1768	8	42229660	42253428	0.49897	0.0030502
1769	16	51900414	51921915	0.49895	0.0030502
1770	5	73404228	73488200	0.498899	0.0030502
1771	1	257176861	257195442	0.498882	0.0030502
1772	3	107624833	107643066	0.498846	0.0030506
1773	9	45776218	45785611	0.498638	0.0030586
1774	1	302329010	302338370	0.498634	0.0030586
1775	1	302957951	302969089	0.498572	0.0030608
1776	13	79565417	79593489	0.498515	0.0030654
1777	15	12370636	12379846	0.498454	0.003069
1778	8	117562869	117624363	0.498409	0.0030706
1779	16	50269060	50394452	0.498399	0.0030706
1780	5	74138666	74146979	0.498336	0.0030712
1781	14	78625433	78643339	0.498296	0.0030748
1782	1	288385066	288405803	0.498223	0.0030756
1783	4	20553220	20564085	0.49815	0.0030756
1784	7	57567954	57583852	0.498145	0.0030756
1785	16	78202440	78218614	0.498075	0.0030772
1786	6	90811813	90831528	0.498071	0.0030786
1787	14	78771474	78780963	0.498059	0.0030792
1788	15	53867699	53877623	0.498027	0.0030792
1789	8	117560487	117621469	0.497946	0.0030796
1790	9	40015524	40022268	0.497726	0.0030874
1791	1	143880874	143898662	0.497717	0.0030874
1792	1	302965314	302971799	0.497564	0.0030916
1793	9	5602790	5609228	0.497524	0.0030932
1794	14	138899163	138913507	0.497361	0.0030958
1795	1	288389692	288409825	0.497342	0.0030958
1796	8	117528937	117538564	0.497321	0.0030958
1797	14	40938925	41009630	0.497215	0.0030996
1798	5	75863796	75881955	0.497076	0.0031068
1799	6	33365700	33386511	0.497026	0.003109
1800	6	33210831	33227442	0.497026	0.003109
1801	14	20620863	20634333	0.497001	0.0031104
1802	6	33769211	33795623	0.496968	0.0031114
1803	14	79536013	79546708	0.496894	0.0031128
1804	1	257170885	257191284	0.496797	0.0031146
1805	1	311131994	311156574	0.496789	0.0031146
1806	6	71204746	71213336	0.49675	0.0031188
1807	14	64738002	64748756	0.496654	0.0031188
1808	6	88442993	88452195	0.496625	0.0031202
1809	9	138169380	138181820	0.496617	0.0031202
1810	14	131848579	131860520	0.4966	0.0031202
1811	16	49597769	49621047	0.49659	0.0031202
1812	3	117021464	117028608	0.496518	0.0031206
1813	16	45843412	45934744	0.49643	0.0031234
1814	16	78206007	78223438	0.496243	0.0031336
1815	16	78314480	78321380	0.496198	0.0031338
1816	14	39962418	39980400	0.496118	0.0031416
1817	8	43728018	43743034	0.495998	0.0031458
1818	14	81841545	81856977	0.495884	0.0031474
1819	16	83754739	83763766	0.49573	0.0031536
1820	1	143039195	143055741	0.495716	0.0031536
1821	14	96348727	96361601	0.495659	0.003159
1822	6	34509692	34522069	0.495623	0.0031612
1823	18	23204925	23216567	0.495558	0.0031642
1824	9	5597272	5604439	0.495497	0.0031656
1825	4	20479414	20489508	0.495455	0.0031674
1826	15	102615817	102654219	0.495447	0.0031688
1827	13	215822248	215827930	0.495443	0.0031692
1828	1	120393000	120407041	0.49522	0.0031762
1829	13	29115306	29129139	0.495148	0.003177
1830	14	79804937	79814542	0.495111	0.0031788
1831	4	17941711	17951366	0.495025	0.0031814
1832	6	32441316	32451899	0.494875	0.0031864
1833	1	302256939	302263657	0.494794	0.0031882
1834	13	3080625	3095277	0.494736	0.00319
1835	9	147525112	147532579	0.494718	0.0031906
1836	6	67703558	67721636	0.494666	0.0031938
1837	7	73175755	73217517	0.494657	0.0031938
1838	13	3178571	3193822	0.494561	0.0031974
1839	14	133527642	133541893	0.494498	0.0032002
1840	14	78603563	78613015	0.494495	0.0032002
1841	5	100525225	100532073	0.494351	0.0032034
1842	16	44919893	44934215	0.494309	0.0032066
1843	6	29828712	29840663	0.494277	0.003207
1844	14	40925458	40948953	0.494072	0.003214
1845	14	79809453	79819478	0.494052	0.0032158
1846	6	22529724	22546528	0.493987	0.0032162
1847	6	89365965	89386642	0.493879	0.0032184
1848	13	77432262	77480849	0.49383	0.0032188
1849	4	71159502	71169783	0.493739	0.0032202
1850	2	108749418	108787857	0.493628	0.0032246
1851	6	86173767	86187337	0.493541	0.0032272
1852	14	40820614	40849751	0.493413	0.0032328
1853	8	44685496	44705760	0.4934	0.0032328
1854	9	41048613	41059715	0.493352	0.0032338
1855	14	125293793	125305099	0.493147	0.0032362
1856	7	51049961	51056848	0.493135	0.0032376
1857	1	53995727	54007830	0.493084	0.0032394
1858	6	34499664	34519737	0.492962	0.0032424
1859	14	79533008	79543391	0.492876	0.0032454
1860	3	125030977	125038094	0.492805	0.0032478
1861	6	22533869	22551319	0.492737	0.0032534
1862	4	92771638	92781502	0.492663	0.003257
1863	4	59925538	59946581	0.49262	0.0032606
1864	5	73482774	73503648	0.492598	0.0032606
1865	16	52021617	52033047	0.492456	0.003265
1866	13	211732752	211741617	0.49245	0.0032654
1867	6	31690805	31700337	0.49239	0.0032656
1868	16	75650757	75660810	0.492361	0.0032674
1869	8	41661137	41683800	0.492275	0.0032682
1870	16	49519030	49544730	0.492249	0.00327
1871	13	80785412	80815581	0.492085	0.0032732
1872	1	146797845	146836075	0.492058	0.0032748
1873	16	80191522	80197645	0.492027	0.0032752
1874	16	47503608	47546593	0.49194	0.0032756
1875	18	42753198	42765121	0.491925	0.0032756
1876	5	73407799	73493172	0.491814	0.003276
1877	14	77809347	77823105	0.491812	0.003276
1878	14	41004556	41024092	0.491779	0.0032766
1879	16	47353622	47503608	0.491727	0.003278
1880	1	288367197	288379449	0.491702	0.003278
1881	9	114417571	114437095	0.491688	0.003278
1882	16	76016677	76025862	0.491658	0.003278
1883	7	65152608	65194395	0.491648	0.003278
1884	1	120410184	120422149	0.491645	0.003278
1885	1	300881698	300894893	0.491603	0.0032794
1886	4	129074459	129080850	0.491496	0.0032798
1887	17	67263034	67274634	0.491496	0.0032798
1888	8	44699223	44725077	0.491488	0.0032798
1889	16	78651924	78663308	0.491359	0.0032822
1890	6	88553220	88563359	0.491316	0.0032822
1891	6	67700273	67713117	0.49127	0.0032822
1892	4	134188932	134196243	0.491234	0.003283
1893	6	33194942	33210831	0.491188	0.003283
1894	5	100536604	100544597	0.491174	0.003283
1895	14	80008596	80020908	0.491156	0.003283
1896	16	78803956	78809354	0.49112	0.0032834
1897	14	40787526	40806797	0.491104	0.0032836
1898	16	76047059	76056559	0.491079	0.003285
1899	1	143156994	143180941	0.491059	0.003285
1900	16	82826270	82832620	0.490977	0.0032912
1901	4	141804599	141819714	0.490822	0.003299
1902	2	1007224	1014915	0.490772	0.003301
1903	4	116495675	116504885	0.490763	0.003301
1904	6	88559487	88567346	0.490707	0.0033024
1905	1	300824930	300834655	0.49067	0.0033024
1906	7	20068983	20080295	0.490573	0.0033064
1907	1	311160866	311170212	0.490552	0.0033068
1908	8	117546608	117558665	0.490513	0.003311
1909	10	62737982	62754419	0.490497	0.003314
1910	2	52031854	52049031	0.490449	0.003314
1911	14	40618827	40642878	0.490449	0.003314
1912	4	90929600	90944002	0.490436	0.003314
1913	16	46147621	46161405	0.490352	0.003317
1914	16	52055321	52064183	0.490324	0.0033174
1915	14	131851696	131864837	0.490306	0.0033178
1916	18	25758765	25780291	0.490251	0.0033178
1917	8	140404783	140410846	0.490171	0.00332
1918	8	42546650	42566872	0.490131	0.0033218
1919	13	89808262	89856539	0.490124	0.0033218
1920	15	28123774	28160734	0.490116	0.0033232
1921	8	42125270	42151804	0.49011	0.0033232
1922	6	149167137	149181391	0.490032	0.0033272
1923	5	74936593	74990134	0.489916	0.0033298
1924	16	52060562	52068759	0.489905	0.0033298
1925	14	76057160	76100048	0.489869	0.0033316
1926	6	35025842	35034102	0.489844	0.003333
1927	14	78627525	78645187	0.489728	0.003337
1928	6	86177036	86190358	0.489681	0.0033388
1929	16	47482947	47526325	0.489672	0.0033402
1930	15	36950067	36955361	0.489665	0.0033402
1931	1	143169186	143191579	0.489614	0.0033426
1932	15	133612311	133631617	0.489553	0.0033442
1933	14	80018030	80029859	0.489548	0.0033442
1934	4	59932118	59955039	0.489506	0.0033482
1935	4	124873978	124883441	0.489425	0.0033562
1936	6	88785066	88857503	0.489418	0.0033562
1937	16	49552651	49588632	0.489391	0.0033562
1938	5	74015013	74023977	0.489282	0.0033582
1939	4	20450379	20469066	0.489265	0.0033598
1940	1	300885581	300896951	0.489262	0.0033598
1941	14	77550745	77574965	0.489228	0.0033604
1942	3	57275776	57300741	0.489172	0.0033618
1943	1	147025521	147118676	0.489104	0.0033626
1944	15	35634640	35640515	0.489081	0.003364
1945	8	117526356	117536534	0.488944	0.0033684
1946	14	131856798	131872875	0.488756	0.0033724
1947	5	100636014	100647601	0.488702	0.0033756
1948	16	75991690	76008141	0.488698	0.0033756
1949	13	85219679	85255449	0.488568	0.0033836
1950	7	60945591	60967009	0.488493	0.0033874
1951	18	36594986	36601577	0.488418	0.0033878
1952	6	104744568	104765878	0.488242	0.0033922
1953	8	79958075	79972536	0.488235	0.0033926
1954	3	137723903	137731635	0.488231	0.0033926
1955	5	100503409	100510841	0.488182	0.0033958
1956	14	133571213	133578936	0.488178	0.0033958
1957	14	77698683	77714969	0.488161	0.0033962
1958	16	78571251	78579979	0.48803	0.0034022
1959	2	92663197	92675369	0.487899	0.0034082
1960	9	7843788	7852330	0.487861	0.0034096
1961	8	117154475	117172483	0.487834	0.00341
1962	7	57553229	57567954	0.487821	0.0034104
1963	1	53970996	53987331	0.487776	0.0034112
1964	10	62764030	62775825	0.487768	0.0034112
1965	16	83639933	83647173	0.487741	0.003414
1966	6	70212220	70221447	0.487727	0.003414
1967	3	113200667	113205872	0.48757	0.0034174
1968	1	302969089	302975719	0.487557	0.0034174
1969	17	22549434	22569934	0.487506	0.0034214
1970	14	113217345	113242351	0.487486	0.0034216
1971	16	52025278	52034546	0.487475	0.0034216
1972	6	33204022	33217787	0.487473	0.0034216
1973	6	34404351	34412699	0.487227	0.003431
1974	15	24640801	24661381	0.487047	0.0034406
1975	6	34411287	34419239	0.487033	0.003441
1976	14	77520629	77540988	0.48701	0.003441
1977	9	41046497	41057428	0.486935	0.003443
1978	1	142315222	142358188	0.486905	0.0034434
1979	9	17274905	17285959	0.486835	0.0034434
1980	8	117162919	117181584	0.486705	0.0034454
1981	6	23162966	23181775	0.486688	0.0034454
1982	10	27198814	27211943	0.486515	0.0034526
1983	18	55740281	55749661	0.486359	0.0034582
1984	6	88452195	88471816	0.486343	0.0034582
1985	5	99889462	99911428	0.486285	0.0034604
1986	16	78529766	78537625	0.48627	0.0034632
1987	9	8321768	8332492	0.486258	0.0034634
1988	13	89216773	89231582	0.486233	0.0034638
1989	1	302319917	302329010	0.486135	0.0034664
1990	3	57270806	57294481	0.486105	0.0034664
1991	4	115007873	115017591	0.486003	0.0034686
1992	4	21491690	21508598	0.486	0.0034686
1993	14	79455790	79464017	0.485969	0.003471
1994	9	7458507	7466219	0.485889	0.0034732
1995	14	73166772	73178451	0.485794	0.0034768
1996	8	45721723	45753287	0.485768	0.0034768
1997	14	75750666	75775884	0.485679	0.003483
1998	6	104698321	104725460	0.485607	0.0034832
1999	1	32596920	32604891	0.485491	0.0034886
[truncated: 3,259 more rows]
