# Supplementary material for: A genome-wide scan for signatures of directional selection in domesticated pigs
Source: BMC Genomics. 2015 Feb 25;16(1):130. doi: 10.1186/s12864-015-1330-x (PMC4349229; doi:10.1186/s12864-015-1330-x)
Supplement: Additional file 21: Table S8. — Top 1% of PBS in Landrace breed. [file 12864_2015_1330_MOESM21_ESM.xlsx]

## Sheet: Sheet1
Rank	Chr	start	end	PBS	p-value
24	14	135891593	135902759	0.717973	8.68e-05
26	14	135888676	135899179	0.846496	1.68e-05
63	14	135884966	135895934	0.892764	1.02e-05
148	14	135882322	135893754	0.854754	1.56e-05
190	14	135893754	135904204	0.566027	0.0004204
205	1	303051062	303063821	0.321614	0.0067636
268	13	79779646	79799321	0.378455	0.003441
429	13	80205073	80229328	0.403721	0.0025454
460	1	303053472	303065339	0.322918	0.0066628
472	13	80214220	80233410	0.319046	0.0069716
632	14	135913061	135921695	0.373298	0.0036562
634	13	80221372	80237343	0.308394	0.0078704
802	14	135878802	135891593	0.674286	0.0001302
930	1	264043612	264058614	0.329943	0.0061106
952	14	135909316	135919622	0.378929	0.0034158
973	13	80196645	80224991	0.34159	0.00535
1030	15	121403404	121412321	0.290959	0.0096422
1061	9	45763672	45778570	0.32574	0.0064212
1115	15	37820776	37830602	0.352032	0.0047444
1132	13	80224991	80291899	0.302332	0.0084442
1178	1	264049438	264062652	0.34179	0.005341
1183	1	264037498	264055834	0.315723	0.0072802
1232	15	37823875	37832046	0.295674	0.009145
1295	13	79771653	79796018	0.428562	0.0019066
1296	13	79077231	79097374	0.682553	0.000124
1595	14	135862898	135872089	0.485018	0.0010122
1605	1	264030821	264052359	0.310768	0.007674
1664	15	37814963	37826338	0.417792	0.002149
1676	9	45761275	45776218	0.32727	0.0063158
1712	14	135895934	135907100	0.440215	0.0016728
1729	13	79658916	79764389	0.309984	0.007739
1863	4	59925538	59946581	0.296817	0.0090212
2003	15	121409967	121419087	0.404485	0.002533
2006	13	79364382	79401518	0.309583	0.0077702
2013	15	37818288	37829288	0.407903	0.0024368
2169	13	79063520	79093159	0.622274	0.000234
2213	13	79746631	79779646	0.508873	0.0007716
2272	13	79731287	79771653	0.454627	0.001441
2447	1	300113585	300128278	0.450713	0.0014958
2451	13	79514035	79557780	0.318119	0.007059
2554	8	42951743	42975283	0.520126	0.0006806
2606	1	300102271	300120559	0.348777	0.0049048
2666	1	300108506	300122890	0.454585	0.0014418
2739	13	79059900	79086521	0.563679	0.0004302
2829	8	42959942	42977742	0.423599	0.0020068
2842	4	59921273	59941828	0.345094	0.005143
2862	1	299937260	299948668	0.382823	0.0032648
2884	1	299939645	299954777	0.390497	0.002941
3014	1	300098175	300118017	0.339866	0.0054674
3021	1	300785969	300797761	0.296618	0.009044
3113	13	79357466	79390293	0.379118	0.0034084
3198	14	120463154	120473087	0.436306	0.0017464
3234	8	42946272	42970742	0.483415	0.001033
3247	1	299944250	299959429	0.429801	0.0018798
3257	17	65226512	65288267	0.289279	0.009848
3268	14	120465905	120475514	0.446829	0.001554
3289	14	120470232	120484567	0.351371	0.0047846
3299	14	78606950	78615583	0.333918	0.0058478
3369	14	135907100	135917660	0.332016	0.005971
3453	18	58046599	58059998	0.348315	0.0049264
3487	14	120460031	120470232	0.324166	0.0065464
3493	14	135395165	135408360	0.388304	0.003029
3501	17	65224151	65286211	0.30235	0.0084414
3529	2	118625319	118642531	0.2921	0.0095112
3557	2	118511344	118577208	0.291825	0.0095462
3575	15	121439952	121451059	0.365629	0.0040406
3654	2	118506049	118574861	0.294327	0.0092874
3667	13	80229328	80297783	0.436629	0.0017426
3684	13	80291899	80316780	0.456594	0.001405
3687	6	31692388	31703051	0.30761	0.0079398
3765	1	300788553	300800359	0.329963	0.0061098
3784	13	79055741	79080443	0.348151	0.0049382
3823	13	79756943	79786077	0.584738	0.0003546
3909	13	79764389	79791125	0.563942	0.0004286
3914	4	113808215	113821413	0.398271	0.002709
3925	18	58051209	58065763	0.354856	0.0045854
3982	8	42966807	42980136	0.354113	0.0046276
4132	1	300791571	300802480	0.321119	0.0068046
4270	1	311261465	311280511	0.295406	0.0091746
4327	2	118621692	118635782	0.313555	0.007441
4329	14	120467203	120479071	0.401549	0.0026054
4391	13	79334598	79364382	0.491772	0.0009418
4444	13	79080443	79101881	0.491763	0.0009418
4551	15	121026530	121036800	0.342861	0.005277
4553	18	58043264	58057530	0.311084	0.0076508
4558	2	118500698	118571039	0.326027	0.0064018
4629	15	121024602	121034582	0.344477	0.005179
4655	4	113811486	113822868	0.380887	0.0033462
4756	1	311267973	311286109	0.312376	0.0075368
4781	1	311318734	311340085	0.288883	0.0098934
4808	2	118205322	118219142	0.310008	0.0077382
4809	15	37812324	37823875	0.295122	0.009203
4811	13	79352064	79382439	0.428261	0.0019106
4833	13	79322867	79357466	0.360091	0.0043106
4913	14	135729098	135737203	0.321198	0.0067954
4956	14	135393599	135406520	0.451128	0.001493
5003	15	120874876	120898768	0.326492	0.0063622
5022	13	80237343	80310585	0.561707	0.0004402
5035	1	311300378	311315139	0.288582	0.0099264
5052	1	300118017	300134880	0.491357	0.0009446
5075	4	59915999	59936994	0.38654	0.0030912
5092	14	135390687	135401960	0.497757	0.0008796
5111	1	311321834	311348281	0.331328	0.0060122
5162	13	80233410	80303883	0.574989	0.0003844
5167	4	59888299	59912108	0.451946	0.0014784
5259	1	311271668	311291271	0.294313	0.0092884
5260	16	48674395	48687734	0.291577	0.0095722
5261	15	121412321	121422821	0.483098	0.0010364
5262	13	79343137	79370942	0.423296	0.0020134
5263	16	48199344	48217473	0.292941	0.0094262
5264	4	59896793	59915999	0.486126	0.0009972
5265	1	300120559	300139059	0.422087	0.0020368
5266	10	35561219	35572284	0.304655	0.0082368
5267	18	58055754	58070889	0.37236	0.003709
5268	4	59906083	59925538	0.451019	0.0014944
5269	14	75090649	75107791	0.310269	0.00771
5270	1	300795464	300806894	0.354151	0.0046268
5271	1	311325103	311353291	0.320865	0.0068288
5272	14	75094250	75113931	0.295646	0.0091488
5273	4	113806075	113819303	0.347752	0.004959
5274	14	113261887	113282891	0.291324	0.0096006
5275	17	63201847	63210462	0.341062	0.0053888
5276	18	58038873	58055754	0.330233	0.0060922
5277	11	53037343	53052609	0.323581	0.006598
5278	4	59912108	59932118	0.40437	0.0025344
5279	2	118209137	118222333	0.322259	0.006711
5280	14	75085731	75103033	0.31432	0.0073938
5281	1	112272419	112308093	0.312955	0.007479
5282	15	121022605	121032475	0.315277	0.0073184
5283	11	53040611	53057099	0.323813	0.0065716
5284	14	74866298	74882829	0.298824	0.0088068
5285	11	53035102	53049111	0.325925	0.0064082
5286	4	59902319	59921273	0.49047	0.000955
5287	16	48812350	48834185	0.354116	0.0046276
5288	17	63328450	63340371	0.395089	0.0028056
5289	4	113816018	113826103	0.309007	0.0078268
5290	14	113267142	113286540	0.292693	0.0094464
5291	17	63203968	63212365	0.33383	0.0058502
5292	14	113201994	113225712	0.298195	0.0088632
5293	18	58035085	58051209	0.319537	0.0069378
5294	16	48839617	48854124	0.313709	0.0074304
5295	15	121021111	121029476	0.298129	0.0088736
5296	9	99894229	99905790	0.347507	0.00497
5297	1	300095331	300113585	0.34958	0.0048738
5298	17	7032297	7040582	0.304345	0.0082614
5299	2	118215719	118229389	0.34162	0.0053466
5300	9	99897543	99910307	0.301499	0.0085376
5301	1	263329953	263344299	0.342714	0.0052888
5302	1	299932937	299946467	0.310349	0.0077052
5303	4	59882946	59906083	0.381106	0.0033392
5304	2	118495887	118567440	0.388756	0.0030072
5305	17	63199375	63208409	0.361786	0.0042228
5306	1	311295622	311311461	0.334484	0.0058144
5307	2	118617904	118632154	0.302562	0.0084124
5308	2	118482667	118495887	0.32661	0.0063556
5309	14	3509707	3518405	0.304074	0.0082844
5310	1	299962230	299973005	0.42336	0.0020122
5311	14	114439694	114459245	0.31106	0.0076512
5312	2	118632154	118653019	0.336589	0.0056838
5313	14	113853862	113872103	0.365512	0.0040454
5314	8	117915494	117926055	0.368892	0.0038678
5315	10	34998727	35013156	0.307919	0.0079104
5316	16	48191998	48213660	0.29069	0.009677
5317	2	118727135	118743379	0.343645	0.0052332
5318	1	263324847	263340770	0.394208	0.0028388
5319	1	299946467	299962230	0.460346	0.0013426
5320	2	118717484	118741293	0.337197	0.005649
5321	17	63333086	63343422	0.399344	0.0026668
5322	1	299959429	299969124	0.458399	0.001374
5323	15	121414701	121425760	0.508182	0.0007798
5324	14	113860912	113878159	0.360183	0.004308
5325	2	118213485	118224545	0.371223	0.0037606
5326	14	113256002	113271959	0.366744	0.0039946
5327	14	3513634	3522088	0.298653	0.0088184
5328	2	118219142	118236750	0.311654	0.0075992
5329	13	19346023	19357897	0.45443	0.0014436
5330	1	300797761	300809795	0.419147	0.0021086
5331	16	48678432	48691715	0.339503	0.0054958
5332	16	48862655	48877736	0.295914	0.00911
5333	1	300190675	300200456	0.335704	0.0057428
5334	17	63326971	63337197	0.405608	0.0024972
5335	1	311291271	311307377	0.34392	0.0052144
5336	2	118737133	118804029	0.305044	0.0081966
5337	3	14380925	14396474	0.357992	0.004419
5338	16	48820477	48839617	0.368415	0.0038948
5339	1	300877056	300891543	0.30276	0.0083938
5340	14	74994946	75019928	0.296053	0.0090964
5341	14	135388350	135397732	0.393514	0.0028586
5342	14	3515465	3524546	0.334531	0.0058126
5343	1	263314354	263336779	0.424091	0.0019998
5344	14	135904204	135915967	0.34325	0.005252
5345	17	33161285	33174715	0.304413	0.0082556
5346	17	63325138	63334998	0.385204	0.0031516
5347	17	18468625	18493448	0.299265	0.0087742
5348	1	300800359	300812234	0.472813	0.0011566
5349	10	35586325	35600827	0.314704	0.0073634
5350	1	311286109	311303060	0.295569	0.0091568
5351	18	53476611	53486572	0.298276	0.0088576
5352	2	118733402	118746033	0.388665	0.0030112
5353	15	62448690	62465601	0.296962	0.0090024
5354	8	117919017	117928521	0.326227	0.0063886
5355	18	53474348	53484580	0.314643	0.0073678
5356	16	48824527	48841491	0.387702	0.0030544
5357	10	35563781	35574178	0.370176	0.0037986
5358	15	121401248	121409967	0.387484	0.003064
5359	14	113238029	113256002	0.343617	0.0052344
5360	9	99889370	99903167	0.388785	0.0030054
5361	8	117921042	117929712	0.312003	0.0075764
5362	14	113899482	113916139	0.303288	0.0083524
5363	18	58057530	58080308	0.350797	0.0048078
5364	2	118635782	118658496	0.342434	0.0053058
5365	18	53472170	53482529	0.306836	0.0080134
5366	15	123611084	123624893	0.320172	0.0068828
5367	14	3508128	3515465	0.300395	0.008661
5368	10	35397676	35419693	0.292567	0.0094604
5369	9	147813470	147819768	0.381591	0.0033192
5370	16	28696768	28710472	0.365738	0.0040372
5371	9	99885685	99899878	0.306566	0.0080432
5372	10	35584310	35599039	0.322798	0.0066712
5373	9	147811296	147817924	0.377566	0.0034804
5374	3	14377820	14392978	0.342768	0.0052864
5375	14	113180351	113198095	0.319491	0.0069434
5376	1	299948668	299964148	0.562647	0.0004346
5377	16	5755180	5764365	0.360078	0.0043108
5378	2	118484742	118500698	0.401771	0.0025964
5379	10	35002659	35018882	0.321953	0.0067432
5380	1	300802480	300814804	0.465844	0.0012536
5381	2	118147439	118162323	0.328799	0.006196
5382	7	4109178	4118298	0.290037	0.0097512
5383	13	19342716	19354236	0.547736	0.0005108
5384	17	7034572	7042631	0.338998	0.0055266
5385	14	114251292	114344490	0.322114	0.0067302
5386	10	35005423	35023466	0.351734	0.0047644
5387	14	79413998	79430922	0.323115	0.0066398
5388	14	113196029	113212420	0.35443	0.0046114
5389	14	113184601	113201994	0.317792	0.0070812
5390	17	63334998	63346351	0.410514	0.0023592
5391	16	28690922	28707519	0.408045	0.0024336
5392	2	118224545	118248653	0.312302	0.0075398
5393	10	15697676	15785844	0.360586	0.0042852
5394	2	118138616	118155587	0.319593	0.006936
5395	14	113198095	113217345	0.355605	0.0045456
5396	14	113162331	113170741	0.319616	0.0069336
5397	14	113294629	113317829	0.316314	0.0072334
5398	2	85943863	85952863	0.599624	0.0003002
5399	10	35569376	35582017	0.347561	0.0049656
5400	16	48834185	48849375	0.375713	0.0035566
5401	2	118487001	118506049	0.432981	0.0018216
5402	15	123624893	123635814	0.309944	0.0077428
5403	5	93676916	93683081	0.436725	0.0017422
5404	16	66594318	66604176	0.307391	0.0079572
5405	2	117776929	117786185	0.301435	0.0085474
5406	10	35018882	35033486	0.362571	0.0041762
5407	2	85940960	85950700	0.533334	0.0005942
5408	10	35566829	35578227	0.381721	0.0033154
5409	2	118222333	118242387	0.333462	0.0058668
5410	10	35013156	35030710	0.365237	0.0040558
5411	16	5749874	5757422	0.45321	0.0014618
5412	13	19360469	19372813	0.294898	0.0092332
5413	7	56742113	56763013	0.288395	0.009966
5414	2	118658496	118679500	0.318499	0.0070242
5415	14	113173296	113184601	0.349037	0.0048952
5416	13	19395574	19405381	0.471999	0.0011716
5417	10	35007479	35026354	0.342652	0.005292
5418	1	257155248	257176861	0.302779	0.008391
5419	13	19348208	19360469	0.312218	0.0075544
5420	17	63316466	63323755	0.430569	0.0018662
5421	13	19362682	19375915	0.291157	0.009622
5422	10	35023466	35036843	0.363978	0.004114
5423	10	35393244	35415611	0.348159	0.004938
5424	9	147793871	147801752	0.344902	0.005152
5425	14	114248087	114339515	0.339028	0.0055246
5426	2	85939094	85948261	0.550442	0.000499
5427	9	147809429	147816288	0.380472	0.003362
5428	14	75051274	75072058	0.288983	0.0098836
5429	9	147814593	147822611	0.414256	0.0022504
5430	10	35386460	35410229	0.393387	0.0028592
5431	3	14375662	14388520	0.329169	0.0061702
5432	14	113251836	113267142	0.392143	0.0028964
5433	2	118605998	118621692	0.312429	0.0075328
5434	14	75046825	75067008	0.288221	0.0099854
5435	14	114243426	114336957	0.325457	0.0064472
5436	16	5746128	5752735	0.389001	0.0029992
5437	16	5752735	5761692	0.329995	0.0061088
5438	1	299434286	299445740	0.333506	0.005865
5439	15	121435760	121449181	0.352989	0.0046932
5440	9	78688228	78723891	0.323813	0.0065716
5441	1	299436663	299448060	0.351279	0.0047866
5442	14	113845697	113868436	0.363001	0.0041538
5443	13	19075729	19149292	0.564571	0.0004258
5444	10	35026354	35043366	0.370412	0.0037914
5445	3	14385987	14400294	0.324973	0.0064854
5446	17	63112227	63120111	0.289023	0.009879
5447	16	48682959	48695945	0.296327	0.0090694
5448	6	24902861	24913106	0.423827	0.002002
5449	9	73661163	73691578	0.333585	0.0058586
5450	2	118491288	118511344	0.481664	0.0010556
5451	9	147816288	147824374	0.413022	0.002287
5452	13	209709363	209719093	0.30317	0.0083628
5453	14	134636071	134651809	0.474632	0.0011294
5454	14	113178696	113196029	0.344904	0.0051516
5455	9	147817924	147825413	0.370855	0.003775
5456	14	113001059	113018355	0.290113	0.0097406
5457	14	72419617	72459462	0.338369	0.0055652
5458	9	73651482	73666112	0.327105	0.0063254
5459	17	7036573	7044402	0.372784	0.0036808
5460	9	147806422	147814593	0.420573	0.0020742
5461	2	118141524	118160175	0.350327	0.004833
5462	14	113337886	113371784	0.29681	0.0090228
5463	1	112172579	112192134	0.330152	0.0060958
5464	2	118615135	118628794	0.376757	0.0035128
5465	14	134633493	134649034	0.427849	0.0019204
5466	15	123630875	123642103	0.297014	0.0089944
5467	16	3849948	3861797	0.307245	0.0079752
5468	2	118653019	118668150	0.36741	0.003952
5469	14	78447500	78456750	0.297638	0.00893
5470	13	209619895	209636789	0.290279	0.0097258
5471	2	85946094	85955690	0.610799	0.0002634
5472	17	7038998	7047304	0.310357	0.0077048
5473	17	33169228	33178254	0.393149	0.0028658
5474	16	5748018	5755180	0.406423	0.0024796
5475	17	33163352	33176424	0.378248	0.0034496
5476	14	113244934	113261887	0.389679	0.002974
5477	14	114240609	114329770	0.319696	0.0069268
5478	16	5757422	5767297	0.325032	0.006477
5479	14	113242351	113258638	0.409531	0.0023918
5480	1	112267335	112299781	0.310235	0.0077136
5481	14	134639673	134657031	0.428014	0.0019174
5482	6	24904341	24915661	0.429589	0.0018838
5483	9	147780932	147791503	0.31035	0.0077052
5484	10	35450253	35466359	0.293554	0.009351
5485	10	35676332	35686451	0.352686	0.0047078
5486	10	35030710	35048372	0.370824	0.0037766
5487	10	35572284	35584310	0.313308	0.0074632
5488	2	86271671	86285609	0.293415	0.0093668
5489	5	93678700	93684909	0.448666	0.001525
5490	14	3505868	3513634	0.325769	0.0064206
5491	10	35033486	35054777	0.35783	0.0044276
5492	17	22109507	22123869	0.289492	0.0098256
5493	12	43399257	43404789	0.303655	0.0083242
5494	17	63314888	63321745	0.424749	0.0019898
5495	17	14647799	14659564	0.297442	0.0089536
5496	16	5759394	5773188	0.300764	0.0086202
5497	13	19398909	19407035	0.570524	0.0004
5498	16	5751137	5759394	0.441817	0.001647
5499	17	63132765	63194995	0.306246	0.0080776
5500	9	73659052	73681791	0.379738	0.0033842
5501	13	19366921	19378783	0.307606	0.0079412
5502	9	147797159	147806422	0.329125	0.0061734
5503	14	135899179	135909316	0.3132	0.0074684
5504	1	112165695	112188621	0.328535	0.0062168
5505	17	63206310	63214708	0.317328	0.0071398
5506	14	3518405	3527106	0.319446	0.0069466
5507	14	79417962	79434283	0.333297	0.005879
5508	16	48826854	48844367	0.435326	0.0017638
5509	12	43397042	43403621	0.313868	0.0074166
5510	2	118642531	118660669	0.375041	0.0035854
5511	18	28785983	28842364	0.377397	0.0034878
5512	17	33172078	33179904	0.389582	0.0029762
5513	16	66591424	66600792	0.3075	0.0079522
5514	16	52010148	52018419	0.297141	0.0089806
5515	4	113819303	113828848	0.381607	0.0033192
5516	1	299439124	299450139	0.362617	0.0041726
5517	14	113345994	113376932	0.298164	0.0088674
5518	9	73655924	73675149	0.350548	0.0048164
5519	2	117780355	117788876	0.352377	0.0047206
5520	15	62453131	62468163	0.378284	0.0034494
5521	15	123590974	123608458	0.319716	0.006925
5522	14	113175350	113193421	0.412575	0.0022984
5523	9	147799323	147809429	0.362256	0.0041984
5524	9	78677809	78719677	0.401658	0.0026022
5525	14	72431261	72462910	0.443008	0.0016288
5526	2	85936429	85946094	0.449202	0.0015156
5527	17	63323755	63333086	0.515944	0.0007134
5528	17	14644852	14654998	0.30394	0.0082996
5529	14	135958939	135967492	0.340582	0.0054198
5530	15	123627964	123638957	0.333414	0.00587
5531	2	85948261	85957478	0.599321	0.000302
5532	14	114443702	114465447	0.430104	0.001878
5533	14	135951636	135964041	0.302403	0.0084354
5534	10	35673940	35683215	0.404036	0.0025392
5535	1	112158894	112183765	0.325185	0.0064712
5536	18	28790015	28847697	0.396848	0.0027542
5537	2	109307012	109322428	0.331267	0.006015
5538	16	48228400	48263412	0.295576	0.0091548
5539	5	108826769	108840202	0.324198	0.0065428
5540	1	21255944	21266276	0.324562	0.006516
5541	13	19339068	19351120	0.609193	0.0002692
5542	17	63321745	63328450	0.550528	0.0004974
5543	15	121340229	121352124	0.294844	0.0092348
5544	10	34880301	34898087	0.330145	0.0060958
5545	10	15965629	15974347	0.312757	0.0074964
5546	17	18479753	18499903	0.294172	0.0092976
5547	10	35447169	35463477	0.294226	0.009294
5548	17	63312304	63319924	0.414705	0.0022334
5549	17	63318564	63325138	0.49073	0.0009502
5550	5	108930555	108947441	0.298198	0.008863
5551	17	33174715	33181863	0.353285	0.004676
5552	17	63337197	63349040	0.355868	0.0045304
5553	17	63319924	63326971	0.510473	0.0007632
5554	14	113159770	113168867	0.403256	0.0025558
5555	10	15703026	15789798	0.394618	0.0028236
5556	1	257150127	257166139	0.325288	0.0064658
5557	13	209612710	209625847	0.324625	0.0065142
5558	18	28796573	28851170	0.389585	0.0029762
5559	15	121416931	121428516	0.379947	0.0033818
5560	14	113055257	113095793	0.336449	0.0056934
5561	13	209605503	209622115	0.305195	0.0081838
5562	2	125242673	125253457	0.336518	0.0056888
5563	2	117771932	117783613	0.300443	0.0086582
5564	10	35075731	35103344	0.351145	0.0047918
5565	14	3520317	3529053	0.302598	0.0084102
5566	2	109301268	109318372	0.289667	0.0097986
5567	1	263305067	263333763	0.50822	0.0007796
5568	16	37613067	37698418	0.387609	0.0030594
5569	5	36226244	36239537	0.364341	0.0040986
5570	2	85950700	85960519	0.581538	0.0003658
5571	10	35582017	35596288	0.326583	0.0063596
5572	1	112178011	112197985	0.325049	0.0064754
5573	13	19116161	19152463	0.696871	0.0001078
5574	16	52007795	52016534	0.370347	0.003793
5575	15	123670325	123682571	0.324053	0.0065524
5576	14	3503970	3511357	0.315498	0.0073002
5577	2	117781677	117792346	0.302167	0.008461
5578	10	36420714	36438918	0.314773	0.007358
5579	17	20683493	20694600	0.34766	0.0049628
5580	1	263827087	263848811	0.327096	0.0063256
5581	2	109312142	109326009	0.328405	0.0062258
5582	15	146201015	146262965	0.360985	0.00427
5583	10	35343653	35362913	0.387891	0.003047
5584	6	24901497	24910302	0.362382	0.0041856
5585	9	147801752	147811296	0.41961	0.0020986
5586	17	20681978	20691955	0.311632	0.0076002
5587	1	257152031	257170885	0.359938	0.0043158
5588	1	264067033	264085740	0.337716	0.0056164
5589	15	62456119	62472483	0.32715	0.0063204
5590	1	300806894	300817335	0.423282	0.0020136
5591	2	118668150	118692572	0.291226	0.0096156
5592	15	123608458	123620893	0.409532	0.0023918
5593	2	125245900	125255833	0.295986	0.0090986
5594	10	34873582	34893633	0.319656	0.0069282
5595	16	37676352	37706263	0.410155	0.0023686
5596	13	19401601	19408993	0.592912	0.0003252
5597	13	19403548	19416206	0.600499	0.0002974
5598	16	5761692	5775999	0.300131	0.0087
5599	1	299954777	299966638	0.627585	0.000217
5600	13	19392228	19403548	0.516649	0.0007086
5601	13	19143095	19155318	0.752067	5.02e-05
5602	5	36398705	36421670	0.351908	0.0047528
5603	3	115676704	115685810	0.320753	0.0068364
5604	5	36396229	36415798	0.352369	0.0047208
5605	17	33192630	33200487	0.387901	0.003047
5606	16	82253673	82259160	0.407892	0.0024374
5607	16	52002500	52011850	0.316453	0.0072224
5608	16	5847845	5857310	0.294391	0.0092832
5609	10	35453600	35468875	0.388103	0.0030408
5610	1	53920779	53934023	0.314785	0.0073562
5611	16	5909348	5918681	0.31512	0.0073316
5612	9	78723891	78758941	0.310991	0.0076558
5613	6	21024824	21036541	0.311533	0.0076098
5614	6	22757416	22773734	0.307886	0.007913
5615	10	35661926	35672740	0.344146	0.005199
5616	6	24907760	24917391	0.348714	0.0049094
5617	10	35672740	35680134	0.47814	0.0010872
5618	2	109315169	109330356	0.292101	0.0095112
5619	16	28637467	28704543	0.429125	0.001894
5620	16	48233607	48265833	0.36541	0.0040502
5621	14	113297932	113323728	0.349516	0.0048758
5622	5	36222666	36237365	0.370757	0.0037788
5623	9	147791503	147799323	0.49163	0.0009436
5624	6	23740665	23756319	0.302476	0.0084256
5625	17	33195278	33202264	0.398897	0.0026854
5626	17	20687228	20698218	0.384161	0.0031992
5627	2	118611082	118625319	0.395356	0.0027986
5628	10	35087463	35161452	0.335528	0.005752
5629	15	142715539	142728514	0.303807	0.0083052
5630	2	118379863	118396280	0.310925	0.0076618
5631	13	209712485	209721438	0.373631	0.0036482
5632	9	147804322	147813470	0.496421	0.0008968
5633	13	19070764	19146936	0.543485	0.0005332
5634	2	118648631	118664450	0.427159	0.0019348
5635	5	36369465	36389975	0.306401	0.0080614
5636	10	35341041	35357397	0.34854	0.0049188
5637	10	34807496	34822512	0.299811	0.0087228
5638	16	52005426	52013860	0.378639	0.0034292
5639	9	78622987	78656942	0.411442	0.002337
5640	5	108875953	108894663	0.294244	0.009293
5641	18	28839334	28853333	0.35977	0.0043236
5642	10	15967146	15977342	0.295008	0.009221
5643	9	78613631	78646063	0.373891	0.0036366
5644	10	35519749	35529958	0.306926	0.0080024
5645	14	113903756	113919135	0.36304	0.0041536
5646	2	118391079	118401160	0.310369	0.0077044
5647	17	33196482	33205314	0.358417	0.0043886
5648	1	263834562	263854028	0.344812	0.0051626
5649	16	5910534	5921543	0.296757	0.0090246
5650	9	147787842	147797159	0.509539	0.0007682
5651	5	36228939	36241468	0.388602	0.0030168
5652	14	113044617	113086525	0.402401	0.0025784
5653	16	82255195	82260263	0.395033	0.002808
5654	16	82252262	82257980	0.419375	0.0021054
5655	1	17188039	17196973	0.323904	0.0065646
5656	5	93674951	93681593	0.462768	0.0013066
5657	10	35512964	35526008	0.415133	0.0022248
5658	14	114446670	114475625	0.465575	0.0012564
5659	10	35502667	35519749	0.461	0.001334
5660	17	20684904	20696445	0.318151	0.0070576
5661	10	34865781	34890869	0.334324	0.0058234
5662	1	53957432	53970996	0.30919	0.007809
5663	2	86269575	86279065	0.354747	0.00459
5664	6	18099742	18107588	0.416626	0.002187
5665	5	108820496	108836735	0.30671	0.0080278
5666	16	5850138	5862774	0.314355	0.0073906
5667	10	15671622	15690295	0.38161	0.0033192
5668	8	30663882	30671829	0.320666	0.0068446
5669	10	36415035	36434091	0.406683	0.0024698
5670	12	43400786	43406168	0.314862	0.0073496
5671	10	34859331	34883825	0.296491	0.0090538
5672	2	86248116	86266508	0.31576	0.007279
5673	9	78742668	78782831	0.336766	0.0056748
5674	7	4111210	4120322	0.31951	0.0069404
5675	17	20691955	20700412	0.325917	0.0064096
5676	9	78606176	78634923	0.345015	0.0051442
5677	17	20647769	20659466	0.296546	0.009048
5678	10	35578227	35591869	0.308275	0.0078828
5679	16	5907857	5915152	0.310892	0.0076624
5680	3	115675126	115682365	0.318965	0.0069778
5681	9	78730880	78768553	0.341429	0.0053608
5682	9	78669660	78707311	0.470906	0.001186
5683	10	35379844	35405569	0.48837	0.0009758
5684	5	108832256	108845344	0.332883	0.0059082
5685	16	48236902	48287901	0.366202	0.0040114
5686	13	20008938	20014786	0.477647	0.0010954
5687	1	299431444	299443136	0.344148	0.005199
5688	14	113128037	113164372	0.399665	0.0026578
5689	10	35471916	35483580	0.489018	0.0009706
5690	10	35509127	35522656	0.466231	0.0012502
5691	7	68677684	68783640	0.390068	0.0029588
5692	2	117794807	117823846	0.350239	0.0048382
5693	17	20694600	20703601	0.331956	0.0059732
5694	17	63295206	63306317	0.293053	0.0094108
5695	10	35079911	35119155	0.404988	0.0025194
5696	1	53894480	53908326	0.293664	0.0093402
5697	15	142733692	142752734	0.334704	0.005802
5698	12	43395592	43402288	0.307106	0.0079858
5699	17	33191054	33198643	0.332486	0.0059314
5700	5	93680154	93686944	0.412017	0.00232
5701	16	3790458	3802857	0.323572	0.0065998
5702	14	91005343	91022401	0.404738	0.0025272
5703	13	19370418	19380387	0.345473	0.0051222
5704	13	20007028	20012857	0.502057	0.0008344
5705	1	139951566	139969663	0.300586	0.0086384
5706	2	86262064	86272994	0.400501	0.002633
5707	6	21022093	21033954	0.367585	0.0039436
5708	10	34815698	34837291	0.289857	0.0097768
5709	2	86252993	86269575	0.377974	0.0034612
5710	10	15690295	15717422	0.50635	0.0007944
5711	15	123595785	123611084	0.404329	0.0025344
5712	1	17132854	17140072	0.370518	0.003787
5713	5	36364998	36386834	0.313598	0.0074404
5714	16	5851812	5866728	0.329409	0.0061498
5715	9	147783453	147793871	0.454646	0.001441
5716	2	107019867	107030107	0.299875	0.0087168
5717	2	125239070	125250504	0.301495	0.0085378
5718	10	35498545	35516336	0.44218	0.0016398
5719	4	44589296	44601236	0.308506	0.0078636
5720	5	36375398	36393671	0.298508	0.0088316
5721	9	147785915	147795594	0.490323	0.0009554
5722	10	35095501	35216643	0.329945	0.0061106
5723	16	3853283	3866696	0.367781	0.0039292
5724	14	90998724	91019679	0.396622	0.0027594
5725	1	48225364	48237213	0.291638	0.0095684
5726	13	20005896	20011625	0.501671	0.0008386
5727	7	133620724	133681704	0.288676	0.009923
5728	6	22741607	22757416	0.316629	0.0072072
5729	17	54127687	54135924	0.319415	0.006947
5730	1	53953633	53967138	0.343832	0.0052204
5731	8	120203858	120215893	0.336911	0.0056702
5732	5	36297101	36335215	0.358262	0.004398
5733	17	59507164	59513609	0.546809	0.0005138
5734	14	91011145	91025823	0.404857	0.0025234
5735	10	35670572	35678124	0.496375	0.0008968
5736	14	134629512	134645292	0.416157	0.0021992
5737	5	36218911	36234076	0.436387	0.0017458
5738	10	35516336	35527907	0.388306	0.003029
5739	6	24910302	24919967	0.345067	0.0051436
5740	15	122973527	122985449	0.333513	0.0058648
5741	15	123605567	123617439	0.45494	0.001435
5742	10	35347432	35369157	0.443083	0.0016284
5743	2	118384714	118398215	0.359387	0.0043462
5744	5	108559689	108569514	0.30684	0.008013
5745	13	19375915	19385160	0.46952	0.0012048
5746	13	19428169	19438676	0.440473	0.0016682
5747	1	21253827	21262955	0.309596	0.0077672
5748	11	50824161	50833343	0.346968	0.0050128
5749	14	113145454	113166926	0.424165	0.0019998
5750	1	300809795	300819383	0.3031	0.0083692
5751	1	299443136	299456172	0.406167	0.002484
5752	13	19066310	19143095	0.452132	0.0014758
5753	2	86266508	86274381	0.387293	0.0030712
5754	16	48758785	48773334	0.327579	0.0062936
5755	4	44586170	44598173	0.344734	0.0051632
5756	2	117783613	117794807	0.327765	0.0062804
5757	2	117792346	117813369	0.343852	0.0052202
5758	11	13573553	13583429	0.304648	0.008237
5759	15	142718385	142730761	0.326837	0.0063416
5760	14	113111884	113162331	0.351879	0.0047544
5761	14	91016201	91030362	0.328153	0.006248
5762	10	35463477	35473848	0.548538	0.0005058
5763	10	36678022	36712326	0.297657	0.0089294
5764	6	23036047	23049715	0.317711	0.0070888
5765	17	54122809	54134099	0.307881	0.007913
5766	1	263294746	263329953	0.463496	0.0012936
5767	10	34811608	34829814	0.289055	0.0098722
5768	16	28701449	28714091	0.35776	0.004432
5769	16	48768386	48786166	0.288227	0.0099854
5770	14	134645292	134661099	0.33427	0.0058286
5771	1	6186420	6198880	0.320811	0.00683
5772	14	135961588	135969774	0.39202	0.0029018
5773	16	3787511	3798830	0.305615	0.0081402
5774	2	107017813	107026784	0.332552	0.0059262
5775	3	31949357	31955948	0.321104	0.0068062
5776	15	123579953	123595785	0.34869	0.004912
5777	1	17134116	17142430	0.356275	0.0045054
5778	8	143534145	143542183	0.290077	0.0097476
5779	17	33198643	33207243	0.298398	0.008843
5780	13	18702695	18713551	0.495676	0.0009078
5781	13	19335741	19348208	0.640307	0.0001912
5782	2	109817411	109833246	0.302391	0.0084368
5783	13	19405381	19420200	0.594133	0.0003196
5784	2	85952863	85964552	0.525796	0.0006416
5785	7	133628532	133695373	0.321882	0.0067484
5786	17	59508703	59517264	0.45521	0.0014246
5787	17	20645958	20656269	0.308208	0.0078902
5788	8	30665384	30673587	0.356766	0.004474
5789	7	118482200	118489709	0.394061	0.0028414
5790	8	120207401	120219315	0.314864	0.0073496
5791	10	37544574	37555847	0.36874	0.003877
5792	10	35718426	35730966	0.351894	0.0047542
5793	1	54725275	54733471	0.38542	0.003142
5794	13	19054810	19075729	0.407268	0.0024554
5795	13	19430831	19444289	0.363572	0.0041298
5796	10	35373985	35397676	0.520242	0.0006802
5797	8	30677559	30686212	0.306084	0.008091
5798	9	78634923	78669660	0.39822	0.002711
5799	10	35068814	35095501	0.390989	0.0029302
5800	16	51969782	51981500	0.288616	0.0099258
5801	7	92997068	93005112	0.324948	0.0064866
5802	1	290934585	290950525	0.359493	0.0043396
5803	15	142730761	142742590	0.423835	0.002002
5804	5	108873692	108889377	0.296887	0.0090142
5805	16	3773999	3780654	0.297367	0.0089604
5806	6	23976607	23990322	0.288763	0.0099156
5807	13	18795209	18840256	0.546705	0.000514
5808	5	36379796	36396229	0.332792	0.005921
5809	6	18096460	18106292	0.462285	0.0013146
5810	10	35458227	35471916	0.496684	0.0008952
5811	7	133625732	133689624	0.305603	0.0081432
5812	2	107181535	107192749	0.309723	0.0077602
5813	10	35353185	35373985	0.465619	0.001256
5814	12	38358123	38366514	0.491865	0.0009418
5815	16	3775760	3782171	0.313563	0.007441
5816	10	37534995	37546912	0.343294	0.0052512
5817	2	86257205	86271671	0.404486	0.002533
5818	14	113086525	113145454	0.31449	0.0073824
5819	2	117802809	117835845	0.372003	0.0037274
5820	10	37538170	37549335	0.323826	0.00657
5821	17	63310586	63318564	0.424879	0.0019876
5822	7	133572962	133590371	0.314101	0.0074088
5823	11	13571116	13581840	0.309249	0.0078068
5824	13	19372813	19382514	0.403301	0.0025528
5825	14	113031918	113078549	0.424468	0.0019952
5826	2	109358943	109374183	0.318671	0.0070014
5827	4	36647344	36658946	0.3178	0.0070812
5828	9	78628461	78663630	0.422211	0.0020338
5829	10	37540687	37551820	0.354349	0.0046184
5830	2	49487244	49501567	0.29741	0.0089576
5831	5	109202478	109220904	0.333369	0.0058738
5832	10	52897457	52906337	0.37172	0.0037384
5833	1	50963031	50976365	0.291563	0.0095726
5834	15	142728514	142739220	0.425143	0.0019846
5835	5	36313135	36340432	0.36775	0.0039314
5836	6	22754338	22766437	0.390832	0.0029332
5837	13	19407035	19422735	0.565076	0.0004224
5838	16	37605822	37687945	0.349876	0.0048602
5839	1	54723286	54731500	0.346324	0.0050604
5840	6	18101449	18114374	0.29209	0.0095112
5841	13	20004553	20010341	0.440623	0.0016668
5842	14	111318245	111346602	0.340693	0.005411
5843	5	36386834	36398705	0.339665	0.0054822
5844	7	92993002	93002665	0.330482	0.0060782
5845	2	107022406	107031844	0.293424	0.0093664
5846	5	108834948	108850249	0.334342	0.0058224
5847	12	43402288	43408382	0.322566	0.0066906
5848	2	106880600	106901436	0.294429	0.0092786
5849	10	35476296	35492041	0.555428	0.0004676
5850	10	35369157	35393244	0.530524	0.0006074
5851	4	36617213	36654776	0.308991	0.0078268
5852	13	18788945	18807490	0.491047	0.0009484
5853	14	72442074	72467554	0.536335	0.0005738
5854	1	53908326	53920779	0.318178	0.0070568
5855	13	161265923	161286657	0.312	0.0075764
5856	1	290931451	290945784	0.338632	0.0055474
5857	16	3796531	3806876	0.443361	0.0016204
5858	1	53913176	53923113	0.33554	0.0057514
5859	18	30123880	30150317	0.363396	0.004139
5860	10	37546912	37559745	0.376454	0.0035248
5861	7	118479617	118487969	0.406299	0.0024828
5862	13	19389907	19401601	0.686943	0.0001194
5863	5	108553385	108565932	0.363351	0.0041408
5864	3	50179605	50188357	0.305799	0.008123
5865	12	38361377	38370089	0.396624	0.0027594
5866	2	107024652	107033935	0.296678	0.0090344
5867	15	121378956	121401248	0.290723	0.0096698
5868	16	5685898	5695723	0.406461	0.0024796
5869	2	87372676	87384629	0.332439	0.005934
5870	16	37682146	37710899	0.445047	0.0015882
5871	1	299428022	299439124	0.383995	0.0032116
5872	2	33351376	33363254	0.296636	0.0090404
5873	17	54712016	54721013	0.28898	0.0098836
5874	2	120052024	120071517	0.295492	0.0091676
5875	15	123575282	123590974	0.337953	0.0055968
5876	1	49164350	49171355	0.340757	0.0054086
5877	1	49167867	49175335	0.317599	0.0071042
5878	14	113863622	113881979	0.445063	0.0015882
5879	13	19378783	19387473	0.464058	0.0012792
5880	15	122976548	122989798	0.316801	0.0071884
5881	10	35468875	35479765	0.586918	0.0003446
5882	14	135964041	135972397	0.41979	0.0020918
5883	16	82250802	82256773	0.380367	0.0033676
5884	5	36393671	36408747	0.397285	0.0027396
5885	1	53918500	53930739	0.359621	0.0043372
5886	10	34680730	34691152	0.307243	0.0079752
5887	16	5682705	5693137	0.340821	0.0054024
5888	13	19873028	19880490	0.32434	0.006535
5889	10	35357397	35379844	0.475921	0.001116
5890	1	263841837	263862254	0.349617	0.0048726
5891	6	24012118	24025256	0.324704	0.0065072
5892	9	78646063	78677809	0.419889	0.0020914
5893	16	82256773	82261072	0.313234	0.0074668
5894	6	24899916	24907760	0.340149	0.0054418
5895	10	35473848	35486339	0.548397	0.0005074
5896	1	49165774	49173500	0.312849	0.0074906
5897	3	31951589	31957399	0.329462	0.0061444
5898	2	149130592	149135199	0.302723	0.0083994
5899	15	122970717	122982267	0.311237	0.0076382
5900	4	131736801	131747148	0.29675	0.0090246
5901	17	54118223	54132020	0.288575	0.0099264
5902	2	85933868	85943863	0.294505	0.0092694
5903	7	92987025	93001182	0.312927	0.007483
5904	16	5679857	5691038	0.317599	0.0071042
5905	5	108550340	108563414	0.330441	0.0060794
5906	13	209715012	209723398	0.382279	0.0032878
5907	13	19318989	19335741	0.59247	0.0003262
5908	16	3762670	3770145	0.325728	0.0064214
5909	15	132526417	132541190	0.295821	0.0091182
5910	10	36692526	36731740	0.289215	0.0098542
5911	9	78663630	78699407	0.499614	0.0008632
5912	16	48241551	48291571	0.345611	0.0051148
5913	5	109206641	109224208	0.328497	0.0062182
5914	8	42865153	42892796	0.288506	0.0099412
5915	4	131739254	131750049	0.299072	0.0087832
5916	1	21258415	21269324	0.39144	0.0029164
5917	14	135942499	135951636	0.393078	0.0028692
5918	13	18699217	18711315	0.506944	0.0007898
5919	1	3447526	3454394	0.291396	0.0095942
5920	14	114455200	114479171	0.441875	0.0016466
5921	5	110369027	110375133	0.320348	0.006872
5922	10	34677914	34689359	0.302715	0.0083994
5923	2	107178029	107189996	0.303653	0.0083242
5924	5	93672990	93680154	0.462728	0.0013068
5925	7	16227516	16236284	0.333402	0.0058702
5926	1	290992318	291005757	0.290259	0.0097306
5927	10	15709997	15799760	0.430173	0.0018762
5928	5	36234076	36276174	0.332862	0.0059114
5929	1	48728712	48773065	0.311196	0.007641
5930	10	35667122	35676332	0.525426	0.0006428
5931	2	87369682	87381576	0.363144	0.0041486
5932	1	54727026	54735463	0.388453	0.0030218
5933	10	35061131	35079911	0.325467	0.0064472
5934	7	133594605	133615709	0.319028	0.0069726
5935	1	31844864	31858536	0.310315	0.0077082
5936	15	123601472	123612861	0.482875	0.0010388
5937	2	109370556	109389848	0.357787	0.0044298
5938	14	113078549	113128037	0.299156	0.0087792
5939	2	107016383	107024652	0.338103	0.0055866
5940	1	54729078	54737521	0.370352	0.003793
5941	16	5691038	5699588	0.3256	0.006437
5942	4	131426552	131435675	0.329023	0.0061794
5943	17	22150118	22162309	0.317841	0.0070776
5944	14	72462910	72482157	0.437011	0.0017372
5945	4	44583485	44595049	0.405421	0.0025048
5946	1	53951480	53962161	0.389541	0.002979
5947	16	82249564	82255195	0.329634	0.0061328
5948	8	42858777	42887300	0.370516	0.003787
5949	18	30126755	30155436	0.40431	0.0025344
5950	15	142721668	142733692	0.391622	0.0029112
5951	16	5678030	5689004	0.293509	0.0093582
5952	13	19059647	19116161	0.451819	0.001479
5953	13	19776572	19788977	0.357986	0.004419
5954	5	36389975	36402087	0.390874	0.0029324
5955	2	86240272	86257205	0.314262	0.0073964
5956	17	22147888	22159758	0.310739	0.0076766
5957	2	107189996	107201838	0.29216	0.009504
5958	1	54721313	54729078	0.316428	0.0072252
5959	6	84275575	84289376	0.328945	0.006187
5960	6	23032851	23047036	0.352136	0.0047368
5961	1	31841145	31855732	0.310262	0.0077102
5962	2	117786185	117802809	0.314116	0.0074084
5963	16	48263412	48293384	0.308908	0.0078326
5964	16	3793267	3804831	0.435748	0.0017542
5965	10	36425091	36493837	0.366073	0.0040162
5966	5	94821229	94834723	0.301364	0.0085568
5967	17	32281542	32294627	0.305617	0.0081402
5968	1	50959999	50972922	0.288429	0.009958
5969	17	22153440	22166108	0.34042	0.0054276
5970	2	109366552	109384905	0.374938	0.0035902
5971	1	299445740	299459968	0.37394	0.003636
5972	14	135972397	135981007	0.358057	0.0044106
5973	1	139954072	139974512	0.380615	0.0033554
5974	1	30702989	30714766	0.292842	0.0094336
5975	13	18731728	18741707	0.290576	0.0096904
5976	2	109819800	109838342	0.324987	0.0064834
5977	5	36279324	36325989	0.356272	0.0045054
5978	14	114459245	114488046	0.364545	0.0040868
5979	7	68673080	68711167	0.459039	0.0013644
5980	2	109374183	109394200	0.377991	0.0034596
5981	17	63308678	63316466	0.345722	0.0051078
5982	13	161263210	161285006	0.326458	0.0063628
5983	8	42851193	42872351	0.325771	0.0064206
5984	10	35664712	35673940	0.484599	0.0010166
5985	10	37527596	37544574	0.354535	0.0046002
5986	1	50965442	50993950	0.299827	0.0087216
5987	3	115672958	115680442	0.334938	0.005786
5988	11	11581102	11590740	0.349841	0.0048608
5989	15	123570646	123588179	0.377438	0.0034848
5990	14	135950120	135961588	0.412329	0.0023132
5991	15	132529770	132543238	0.307064	0.007991
5992	14	137576314	137585274	0.31646	0.0072222
5993	10	35748411	35757038	0.354461	0.0046056
5994	5	109196636	109217971	0.364661	0.0040808
5995	4	44598173	44610804	0.333187	0.0058846
5996	13	20023055	20029828	0.310029	0.0077348
5997	10	35362913	35386460	0.490508	0.0009522
5998	4	44601236	44615399	0.319206	0.0069614
5999	17	18639473	18648189	0.340573	0.0054198
6000	1	24419986	24433800	0.301653	0.0085232
6001	6	23029408	23042430	0.314561	0.0073754
6002	13	19146936	19157320	0.772939	4.16e-05
6003	8	143425152	143430737	0.290565	0.0096908
6004	16	48765305	48782720	0.305048	0.0081966
6005	10	39639479	39664332	0.373701	0.0036462
6006	12	38362622	38373306	0.31195	0.007579
6007	1	48719392	48761913	0.297577	0.0089374
6008	1	17131274	17138096	0.328545	0.006216
6009	13	161252817	161270747	0.348611	0.004914
6010	2	109489173	109502539	0.304301	0.0082678
6011	15	29267395	29278632	0.398848	0.0026876
6012	6	84271006	84284423	0.375678	0.0035572
6013	14	130503572	130520885	0.291356	0.0095966
6014	2	149131605	149137123	0.297	0.008996
6015	16	5689004	5697915	0.381303	0.003334
6016	7	133582478	133602825	0.424615	0.001991
6017	11	50821744	50830680	0.327948	0.0062624
6018	3	13843189	13854460	0.303474	0.008333
6019	8	30667940	30675363	0.329559	0.0061378
6020	9	78656942	78688228	0.444552	0.0015982
6021	7	92999055	93007540	0.308845	0.0078408
6022	7	4113037	4122554	0.320666	0.0068446
6023	15	123568061	123583811	0.411216	0.0023418
6024	13	25600754	25615312	0.314353	0.0073906
6025	5	108556124	108567936	0.335359	0.0057646
6026	15	29322397	29331730	0.31089	0.0076626
6027	2	109362927	109379502	0.374235	0.0036226
6028	2	149128990	149133952	0.294389	0.0092832
6029	13	19048886	19070764	0.339208	0.005506
6030	15	146198363	146260558	0.391307	0.00292
6031	17	59707626	59717697	0.307863	0.0079146
6032	8	31227090	31238450	0.333431	0.0058686
6033	10	39641732	39669013	0.32793	0.006264
6034	16	5003964	5012683	0.293325	0.0093734
6035	14	113095793	113159770	0.328769	0.0061984
6036	1	53915379	53925969	0.38058	0.003357
6037	13	19433600	19446680	0.395619	0.0027904
6038	2	100917097	100927594	0.296483	0.0090538
6039	10	39631312	39644641	0.352443	0.0047196
6040	5	36360742	36379796	0.394062	0.002841
6041	10	36407588	36430083	0.393987	0.0028438
6042	1	55131033	55145266	0.314684	0.0073644
6043	11	56382315	56393978	0.299066	0.0087832
6044	13	19871543	19879043	0.330716	0.0060588
6045	13	19457812	19467031	0.323463	0.0066116
6046	12	38355470	38364435	0.522369	0.0006698
6047	10	36670829	36703165	0.324257	0.0065394
6048	17	32277712	32291220	0.297197	0.0089744
6049	13	19313976	19330036	0.656562	0.0001546
6050	15	121394095	121408342	0.475638	0.0011176
6051	7	118475978	118486646	0.429004	0.0018946
6052	2	117808307	117845874	0.309278	0.0078026
6053	13	6931397	6939984	0.31684	0.0071848
6054	4	132110698	132121589	0.289362	0.0098394
6055	8	129115375	129135428	0.704695	9.86e-05
6056	15	29270172	29281362	0.370448	0.0037892
6057	11	64053965	64067586	0.290915	0.0096472
6058	8	42854182	42878138	0.356349	0.0044984
6059	1	253580027	253602588	0.290679	0.0096786
6060	13	28558706	28567804	0.291089	0.0096304
6061	14	135944947	135954315	0.43635	0.001746
6062	2	109379502	109397295	0.34584	0.0051002
6063	16	5693137	5703081	0.298945	0.0088008
6064	13	18799263	18873672	0.561927	0.0004388
6065	1	50969604	51000863	0.296496	0.0090538
6066	14	141401776	141409542	0.346333	0.0050604
6067	7	68652771	68673080	0.515108	0.0007196
6068	2	108179399	108253227	0.322706	0.006679
6069	15	142693839	142701812	0.320665	0.0068446
6070	1	139995511	140189848	0.402425	0.0025782
6071	5	110370343	110376762	0.307686	0.0079324
6072	8	143371528	143380005	0.297655	0.0089294
6073	16	5929767	5990052	0.316918	0.0071824
6074	17	18446186	18459201	0.49052	0.0009522
6075	2	109384905	109399695	0.298159	0.0088692
6076	10	35063937	35087463	0.417913	0.0021466
6077	13	19425815	19436170	0.552629	0.0004832
6078	15	29317601	29327403	0.294204	0.009295
6079	13	161259000	161278837	0.335974	0.005726
6080	6	24008350	24017090	0.30043	0.0086592
6081	5	108871444	108882982	0.336529	0.0056886
6082	13	19330036	19346023	0.618087	0.0002414
6083	16	5005951	5015117	0.294069	0.0093118
6084	4	43530462	43539235	0.355613	0.0045456
6085	10	37549335	37568633	0.451247	0.001491
6086	15	123563641	123579953	0.362662	0.0041722
6087	1	301043826	301055410	0.404604	0.0025302
6088	16	3855947	3871483	0.466206	0.0012502
6089	10	35988998	35998118	0.324655	0.006511
6090	11	11879792	11890487	0.333548	0.005862
6091	6	132687214	132705309	0.300864	0.0086084
6092	16	5660986	5669972	0.32236	0.0067016
6093	5	110352704	110359105	0.296016	0.0090976
6094	10	39635403	39657795	0.410427	0.0023632
6095	7	16229614	16239090	0.384053	0.003207
6096	10	36148393	36164325	0.460225	0.0013454
6097	15	16177642	16189513	0.295941	0.0091068
6098	3	31590570	31598919	0.388935	0.0030002
6099	8	143427832	143434020	0.303019	0.0083728
6100	2	122903678	122920508	0.301708	0.0085152
6101	1	53901264	53915379	0.342651	0.005292
6102	8	30675363	30683871	0.337256	0.0056438
6103	15	142725521	142736075	0.443684	0.0016142
6104	4	131423381	131430043	0.294556	0.0092654
6105	16	48761619	48778077	0.305909	0.0081138
6106	7	68605118	68667708	0.32155	0.0067732
6107	1	49796047	49813517	0.341847	0.0053374
6108	5	109398471	109423154	0.306146	0.0080832
6109	10	35492041	35512964	0.466798	0.0012442
6110	13	28560667	28569104	0.289013	0.0098794
6111	13	209717388	209726145	0.393602	0.0028552
6112	2	107014670	107022406	0.313662	0.0074352
6113	5	93671517	93678700	0.466708	0.001246
6114	16	5926964	5937357	0.302342	0.0084434
6115	13	160606185	160629618	0.340256	0.005438
6116	1	54731500	54740627	0.320657	0.0068476
6117	17	18636793	18645576	0.316133	0.0072454
6118	11	11575931	11589001	0.31738	0.0071374
6119	3	31680569	31753836	0.300708	0.008629
6120	1	54225922	54238897	0.293172	0.009399
6121	1	301053887	301064040	0.361376	0.0042422
6122	1	3445658	3452663	0.292842	0.0094336
6123	2	109492847	109510549	0.325553	0.0064416
6124	8	42845387	42865153	0.331138	0.0060274
6125	5	94823823	94837987	0.335457	0.0057598
6126	6	24115605	24129935	0.367673	0.0039376
6127	13	6936062	6943781	0.294797	0.0092352
6128	14	113003252	113023495	0.38724	0.0030718
6129	1	53943978	53953633	0.380201	0.003376
6130	14	113909098	113924407	0.380943	0.0033446
6131	13	19772133	19785222	0.374571	0.0036048
6132	5	91205385	91211239	0.290194	0.0097348
6133	10	39628096	39641732	0.302556	0.0084126
6134	3	31580214	31588006	0.392256	0.002893
6135	2	122907473	122926445	0.29703	0.008992
6136	3	112991393	113000918	0.34193	0.0053334
6137	10	15676083	15697676	0.508282	0.0007776
6138	8	143558991	143569248	0.298963	0.0087978
6139	16	3804831	3813811	0.402832	0.0025644
6140	1	58220565	58230138	0.290785	0.0096644
6141	5	108787086	108802482	0.333193	0.0058842
6142	2	134010473	134019361	0.29717	0.0089794
6143	4	131428032	131439139	0.348394	0.0049248
6144	3	31953069	31960023	0.333929	0.0058476
6145	13	19728737	19750220	0.399313	0.0026678
6146	6	24010201	24021221	0.332369	0.0059386
6147	10	37769665	37787062	0.434386	0.0017912
6148	16	37687945	37714376	0.400797	0.0026238
6149	3	31820488	31833928	0.296499	0.0090538
6150	1	45782664	45797386	0.326054	0.0064014
6151	10	16311263	16322600	0.317463	0.0071224
6152	8	142726580	142734727	0.306954	0.0079992
6153	2	109823185	109845379	0.315921	0.0072648
6154	4	99649191	99724337	0.321299	0.0067896
6155	13	18734388	18744477	0.365188	0.004057
6156	4	131325700	131336670	0.301855	0.0084958
6157	10	36430083	36500972	0.426648	0.0019454
6158	15	142695863	142705739	0.340733	0.0054106
6159	15	29265044	29275796	0.42022	0.002083
6160	8	128719180	128728328	0.361396	0.0042414
6161	5	94706735	94718983	0.309359	0.0077934
6162	7	133578259	133594605	0.396581	0.0027608
6163	8	129121934	129138581	0.675399	0.00013
6164	1	53904434	53918500	0.361895	0.0042206
6165	14	135948160	135958939	0.442913	0.0016306
6166	15	29320627	29329393	0.294278	0.0092922
6167	3	31943007	31953069	0.33532	0.0057666
6168	16	5662999	5672147	0.311305	0.007632
6169	14	137573372	137579968	0.325903	0.0064108
6170	4	130938487	130950172	0.330411	0.006083
6171	8	143426718	143432283	0.300571	0.0086392
6172	8	129107981	129132614	0.56605	0.0004204
6173	13	19380387	19389907	0.554399	0.0004728
6174	16	5007501	5017763	0.300975	0.0085972
6175	8	143429133	143435509	0.300989	0.0085962
6176	5	109025231	109052115	0.289089	0.0098684
6177	11	50818583	50828449	0.310394	0.0077042
6178	6	84265611	84281865	0.378611	0.0034292
6179	13	6933960	6942155	0.321257	0.0067914
6180	6	26905318	26948294	0.386263	0.0030974
6181	10	60916309	60925972	0.31697	0.007173
6182	10	33147004	33156477	0.32401	0.0065572
6183	16	5767297	5781751	0.28838	0.0099696
6184	17	63298105	63308678	0.404546	0.0025308
6185	5	109371820	109393967	0.289991	0.0097618
6186	16	5012683	5021576	0.290437	0.0097084
6187	6	66515698	66532756	0.295085	0.0092176
6188	1	6189418	6201268	0.317581	0.007107
6189	14	130459660	130474082	0.313738	0.0074254
6190	1	263287147	263324847	0.348883	0.0049018
6191	1	45797386	45809228	0.30061	0.008637
6192	15	29261235	29273498	0.356952	0.0044664
6193	4	99724337	99749723	0.300296	0.0086744
6194	17	59510299	59520736	0.373661	0.003648
6195	10	37524497	37540687	0.40733	0.0024536
6196	15	123557334	123570646	0.335717	0.0057428
6197	5	109192941	109211320	0.378611	0.0034292
6198	1	58341435	58360411	0.364119	0.0041084
6199	6	22745216	22759504	0.417501	0.0021606
6200	11	66913895	66921343	0.299797	0.008726
6201	8	30669641	30677559	0.331953	0.0059736
6202	5	91206794	91212537	0.302841	0.0083882
6203	5	91203641	91209270	0.306959	0.007999
6204	2	109497276	109581939	0.288621	0.0099258
6205	8	143423838	143429133	0.308113	0.0078966
6206	14	140311591	140322077	0.303055	0.0083716
6207	1	290942702	290958059	0.33892	0.00553
6208	6	24143861	24159787	0.352313	0.004725
6209	13	160650661	160663306	0.296956	0.0090028
6210	16	70164928	70184593	0.31794	0.0070734
6211	10	36404081	36425091	0.385782	0.0031234
6212	2	107169745	107185479	0.304734	0.0082294
6213	15	16175065	16186527	0.305803	0.0081228
6214	10	60919004	60928012	0.45555	0.0014156
6215	2	134013872	134021221	0.313269	0.0074642
6216	1	263845735	263867698	0.360107	0.0043106
6217	1	50545019	50557080	0.319909	0.0069008
6218	6	24126852	24135304	0.292863	0.009433
6219	4	44560424	44592596	0.437225	0.001735
6220	16	3808846	3819255	0.319008	0.0069744
6221	1	55427318	55502135	0.315127	0.0073288
6222	1	45794472	45804868	0.347921	0.0049474
6223	1	51016115	51028395	0.307246	0.0079752
6224	9	87251747	87286617	0.360172	0.0043096
6225	16	5665476	5673939	0.345165	0.00514
6226	13	18906043	19066310	0.379416	0.0033984
6227	6	84260217	84278695	0.353914	0.0046446
6228	15	4980336	4987878	0.317892	0.0070746
6229	1	53898051	53913176	0.354609	0.004598
6230	6	15634064	15650043	0.440616	0.0016668
6231	13	28563907	28571946	0.293223	0.0093878
6232	6	27613949	27625663	0.289993	0.0097614
6233	15	121433450	121446459	0.385797	0.003122
6234	1	301046719	301057503	0.412394	0.0023068
6235	1	50455034	50465830	0.35063	0.0048132
6236	5	94584474	94593030	0.320107	0.0068884
6237	13	18785383	18801751	0.483474	0.001031
6238	1	290982564	290996798	0.316888	0.0071824
6239	16	3760757	3768089	0.317986	0.0070702
6240	16	27695144	27705470	0.341067	0.0053888
6241	9	87243545	87276667	0.404185	0.0025382
6242	11	52155815	52165251	0.330874	0.0060464
6243	16	5651426	5658744	0.320655	0.0068476
6244	5	36335215	36355947	0.326185	0.0063934
6245	5	25527804	25544338	0.291713	0.0095564
6246	3	49378667	49414596	0.382417	0.0032816
6247	16	46362287	46384479	0.288348	0.0099742
6248	8	128712897	128723971	0.41232	0.0023134
6249	4	42958915	42995303	0.294259	0.0092928
6250	14	68543374	68561709	0.295492	0.0091676
6251	4	132115329	132126162	0.33774	0.0056164
6252	1	253553295	253574516	0.299459	0.0087566
6253	10	36664555	36692526	0.295082	0.0092176
6254	13	25604639	25620453	0.389383	0.0029832
6255	17	60954527	60965966	0.299494	0.0087542
6256	16	5669972	5678030	0.324947	0.0064866
6257	1	112471122	112483153	0.29282	0.0094356
6258	1	55121734	55138287	0.312643	0.0075102
6259	16	5010243	5020048	0.306194	0.0080806
6260	1	121968655	121999247	0.321278	0.0067906
6261	6	75426274	75444182	0.293907	0.0093242
6262	16	3802857	3811067	0.43545	0.0017602
6263	16	5658744	5666649	0.361013	0.0042668
6264	16	5001514	5010243	0.312442	0.0075322
6265	4	100989608	101000095	0.293012	0.009416
6266	6	24002135	24010201	0.297764	0.0089196
6267	4	31936459	31956168	0.326165	0.0063968
6268	15	4978255	4986034	0.342751	0.0052878
6269	11	50816192	50826289	0.31124	0.0076382
6270	16	27691983	27702761	0.299573	0.0087458
6271	1	30973979	30982568	0.300992	0.0085962
6272	16	3806876	3816591	0.360832	0.0042742
6273	2	107026784	107038470	0.344454	0.0051792
6274	12	57025158	57033688	0.344257	0.005197
6275	6	24124154	24133814	0.29824	0.0088596
6276	6	84334473	84348972	0.290323	0.0097226
6277	8	143374295	143381504	0.339899	0.0054668
6278	3	19923120	19931576	0.342682	0.0052908
6279	13	160601076	160623504	0.359993	0.0043126
6280	3	31593178	31601612	0.396305	0.00277
6281	9	87256666	87295132	0.296276	0.0090736
6282	14	72459462	72476563	0.558124	0.0004542
6283	1	264098974	264127826	0.291486	0.0095792
6284	2	87367430	87378293	0.349541	0.004875
6285	4	43639199	43661455	0.305688	0.0081352
6286	6	26943509	26963323	0.819122	2.4e-05
6287	16	5673939	5682705	0.32387	0.0065668
6288	16	3822066	3831845	0.377462	0.0034844
6289	13	161247085	161265923	0.373028	0.0036686
6290	8	42601032	42616836	0.316301	0.0072336
6291	14	72452376	72470822	0.609692	0.0002678
6292	13	19321881	19339068	0.607976	0.0002716
6293	3	31810210	31826763	0.298238	0.0088598
6294	14	137575022	137582747	0.341177	0.0053786
6295	8	30673587	30681009	0.317628	0.0071018
6296	2	85955690	85970652	0.459415	0.0013558
6297	8	128716069	128725455	0.408058	0.0024322
6298	16	5854260	5871732	0.3412	0.0053764
6299	1	301051150	301060383	0.391151	0.0029262
6300	8	143385737	143394832	0.33435	0.0058224
6301	6	15637455	15653081	0.390367	0.0029454
6302	5	93681593	93689147	0.37726	0.0034916
6303	5	108947441	108966340	0.29904	0.0087852
6304	6	24147356	24163899	0.380082	0.00338
6305	7	133590371	133613328	0.389588	0.0029758
6306	5	108754178	108768734	0.331587	0.0060006
6307	6	23744619	23760532	0.381145	0.0033388
6308	10	35486339	35509127	0.536573	0.0005722
6309	10	15717422	15805656	0.411795	0.0023276
6310	5	94590551	94600566	0.39938	0.0026664
6311	6	24120557	24131724	0.360306	0.0042998
6312	10	43438800	43445838	0.289566	0.0098144
6313	2	86243509	86262064	0.333674	0.0058556
6314	15	29324308	29437194	0.289836	0.0097778
6315	2	107192749	107207140	0.309821	0.0077562
6316	1	112467897	112480853	0.307563	0.0079456
6317	6	67523068	67533486	0.318183	0.0070566
6318	10	35466359	35476296	0.664162	0.0001448
6319	9	122188637	122204223	0.323763	0.0065762
6320	14	113999360	114099002	0.295304	0.0091858
6321	15	34669390	34682346	0.340577	0.0054198
6322	15	16145224	16163074	0.328248	0.0062432
6323	12	57023334	57031870	0.337888	0.0056002
6324	1	6194274	6203319	0.308802	0.0078436
6325	4	44356557	44375383	0.300814	0.0086114
6326	17	15237445	15248930	0.323754	0.0065782
6327	9	122186063	122196891	0.359341	0.0043472
6328	8	37709070	37722107	0.292066	0.0095164
6329	2	107652758	107673593	0.303116	0.0083682
6330	13	161239203	161263210	0.389141	0.0029954
6331	1	290938345	290953782	0.361089	0.0042636
6332	16	4970438	4979716	0.296977	0.0089992
6333	17	20522949	20535956	0.366325	0.0040062
6334	12	43393523	43400786	0.329384	0.0061528
6335	10	36049713	36062478	0.355297	0.0045634
6336	16	5932738	5992028	0.298608	0.0088228
6337	1	50548206	50563173	0.366612	0.0039998
6338	14	111313513	111342519	0.479692	0.0010742
6339	14	135965369	135974655	0.472143	0.0011684
6340	6	22749600	22762414	0.455669	0.0014136
6341	1	50451988	50463664	0.366469	0.0040022
6342	17	14209310	14218859	0.316202	0.0072402
6343	13	20019901	20026062	0.303225	0.008358
6344	3	31608852	31614790	0.306179	0.0080812
6345	2	47152677	47167310	0.318097	0.0070606
6346	10	37551820	37587944	0.43818	0.0017148
6347	5	94708707	94722329	0.33695	0.0056654
6348	1	30921388	30930590	0.304684	0.0082346
6349	7	16231428	16242436	0.503861	0.0008174
6350	17	14208082	14215442	0.293812	0.0093304
6351	10	35775946	35795547	0.340665	0.0054136
6352	9	87309591	87332287	0.350453	0.0048252
6353	15	146195861	146206481	0.362794	0.0041638
6354	16	51973023	51984446	0.400146	0.0026414
6355	13	19325619	19342716	0.583889	0.0003558
6356	1	31008784	31023137	0.309878	0.0077508
6357	8	31223497	31234423	0.303809	0.0083052
6358	13	20010341	20016114	0.401575	0.0026046
6359	11	50795853	50807460	0.29425	0.009293
6360	16	5666649	5676267	0.324166	0.006545
6361	3	129557970	129568826	0.336191	0.005711
6362	1	45791514	45801890	0.357606	0.0044438
6363	10	35479765	35498545	0.599553	0.0003016
6364	1	50463664	50475754	0.292375	0.009482
6365	3	31578478	31585291	0.462881	0.0013038
6366	7	16239090	16248408	0.342569	0.0052986
6367	3	31588006	31596756	0.396823	0.0027546
6368	6	132683671	132701479	0.336642	0.0056794
6369	8	30651399	30658081	0.319248	0.0069576
6370	1	112464715	112477681	0.302831	0.008389
6371	4	132117542	132127622	0.304136	0.0082808
6372	1	31013383	31025439	0.298813	0.0088072
6373	9	122190499	122209172	0.293004	0.009416
6374	10	36052997	36064477	0.356855	0.0044718
6375	2	100919935	100930874	0.31585	0.0072718
6376	10	61521580	61529960	0.392405	0.002889
6377	5	94573335	94582751	0.371302	0.0037584
6378	17	59706122	59714740	0.301387	0.0085546
6379	6	23958358	23969160	0.336056	0.0057212
6380	6	24014063	24028884	0.394892	0.0028106
6381	1	53946919	53957432	0.427147	0.0019348
6382	5	94568480	94580710	0.32341	0.0066166
6383	5	106778246	106787113	0.309758	0.0077594
6384	8	30671829	30679187	0.329899	0.0061156
6385	3	31954488	31963251	0.317523	0.0071154
6386	8	42596179	42609422	0.339875	0.0054674
6387	13	160646780	160660183	0.338698	0.005544
6388	11	13567823	13579315	0.336846	0.005673
6389	17	31779930	31790537	0.301447	0.0085464
6390	6	75145812	75157904	0.310316	0.0077082
6391	15	16141769	16159782	0.328456	0.0062214
6392	5	25531702	25546749	0.301273	0.0085654
6393	6	23812864	23824978	0.304919	0.00821
6394	4	113821413	113834407	0.346096	0.0050822
6395	1	290989459	291003280	0.290656	0.0096834
6396	14	141398591	141408110	0.355772	0.0045352
6397	13	19436170	19450507	0.427576	0.0019246
6398	17	59505557	59511615	0.517706	0.0006972
6399	6	24021221	24032382	0.363421	0.0041386
6400	3	55519651	55531633	0.311217	0.0076404
6401	10	60750803	60760894	0.29358	0.0093488
6402	1	121986235	122013780	0.314825	0.0073522
6403	5	94712319	94727353	0.343975	0.0052118
6404	16	5649809	5656964	0.294899	0.0092332
6405	3	31606879	31613089	0.371393	0.0037546
6406	5	36168304	36182104	0.387603	0.0030594
6407	6	26948294	26967597	0.784819	3.66e-05
6408	16	5656964	5665476	0.3523	0.0047252
6409	16	82247776	82253673	0.306824	0.0080186
6410	15	123672313	123685523	0.399522	0.0026636
6411	10	36145192	36159640	0.480577	0.0010652
6412	1	50460204	50468796	0.36899	0.0038634
6413	16	46370058	46388156	0.303755	0.0083108
6414	5	109393967	109418121	0.324548	0.0065178
6415	17	15235169	15245275	0.342878	0.0052766
6416	1	21260943	21273424	0.407182	0.0024584
6417	13	18075967	18091937	0.304443	0.0082538
6418	17	18644371	18653722	0.295742	0.0091364
6419	5	108950929	108973614	0.345235	0.0051378
6420	18	5706144	5713280	0.313777	0.007424
6421	14	130499718	130516243	0.318904	0.0069816
6422	15	123561359	123575282	0.398237	0.00271
6423	10	35974950	35983972	0.331483	0.0060074
6424	2	120038935	120061101	0.288207	0.009989
6425	2	107031844	107044956	0.383208	0.003254
6426	16	37698418	37717949	0.364739	0.0040764
6427	15	16181603	16192940	0.303274	0.0083526
6428	14	113007959	113031918	0.36162	0.004232
6429	16	5672147	5679857	0.339008	0.005525
6430	4	31931507	31953288	0.313316	0.0074632
6431	5	94596507	94605116	0.421547	0.0020514
6432	7	118472838	118484993	0.426418	0.0019482
6433	1	30806098	30817066	0.301602	0.0085248
6434	10	60924244	60931041	0.506898	0.0007898
6435	13	18079814	18094246	0.300358	0.0086654
6436	3	31582315	31590570	0.403945	0.0025414
6437	14	140314038	140324558	0.303339	0.0083456
6438	9	122179780	122193651	0.310364	0.0077044
6439	10	36055278	36066743	0.327565	0.006295
6440	14	135242705	135257108	0.289009	0.0098794
6441	3	50252640	50269715	0.303981	0.0082954
6442	13	66295461	66315603	0.329549	0.0061378
6443	2	100675479	100692019	0.294262	0.0092928
6444	4	44433168	44447081	0.309415	0.007786
6445	4	131422005	131428032	0.326861	0.0063368
6446	9	87229194	87251747	0.30758	0.007943
6447	6	15641865	15656730	0.298172	0.0088668
6448	6	26929023	26958107	0.685994	0.0001228
6449	3	55510884	55522764	0.305334	0.0081702
6450	7	122783907	122797763	0.291985	0.0095292
6451	11	44016030	44029083	0.337968	0.0055968
6452	13	45481978	45494476	0.320984	0.00682
6453	5	94632805	94639885	0.334401	0.0058196
6454	2	108176165	108247261	0.343592	0.005238
6455	16	3798830	3808846	0.424571	0.0019916
6456	2	107322139	107337513	0.353112	0.0046824
6457	5	94582751	94590551	0.344236	0.0051972
6458	8	30649783	30656398	0.311378	0.0076256
6459	8	143384109	143392314	0.343245	0.005252
6460	5	36215434	36228939	0.533766	0.0005934
6461	6	86998615	87008011	0.331619	0.0059978
6462	2	117628881	117646704	0.290469	0.0097006
6463	5	108867018	108878859	0.375735	0.0035548
6464	2	47592877	47616996	0.317444	0.0071302
6465	16	28704543	28717084	0.321492	0.0067752
6466	9	87315077	87337434	0.368888	0.0038682
6467	5	109389108	109411654	0.338813	0.0055348
6468	14	113023495	113072703	0.414336	0.0022478
6469	16	28630392	28701449	0.446411	0.0015594
6470	1	28988599	28998266	0.295421	0.0091738
6471	12	38353038	38362622	0.483806	0.0010294
6472	10	37520647	37538170	0.445668	0.0015784
6473	7	133585308	133609656	0.42989	0.0018798
6474	3	31604178	31611750	0.425371	0.0019798
6475	17	18641484	18650978	0.341787	0.005341
6476	14	134624676	134639673	0.33976	0.0054752
6477	7	68656645	68677684	0.568292	0.000407
6478	5	109188647	109206641	0.365576	0.0040418
6479	10	35773710	35789877	0.337408	0.0056342
6480	3	113228430	113237225	0.29441	0.009282
6481	1	54222546	54235390	0.291661	0.009564
6482	9	87237518	87264953	0.38455	0.0031828
6483	13	19767707	19783412	0.386262	0.0030974
6484	2	107999549	108022451	0.306709	0.0080278
6485	11	66897839	66905046	0.304845	0.0082168
6486	4	44748340	44767534	0.374812	0.003596
6487	1	299424237	299436663	0.384642	0.0031804
6488	16	5879967	5889110	0.334295	0.0058264
6489	5	94714682	94729491	0.298307	0.0088528
6490	7	59897423	59928338	0.288365	0.0099718
6491	16	51976956	51986949	0.402157	0.0025812
6492	3	19938753	19945595	0.344553	0.0051716
6493	8	37713389	37725091	0.308327	0.0078768
6494	6	24017090	24030761	0.393288	0.002864
6495	16	4972882	4983331	0.322646	0.006685
6496	10	35977600	35986191	0.316745	0.0072008
6497	6	22773734	22792223	0.366097	0.0040158
6498	1	28951590	28968819	0.290838	0.0096578
6499	1	50446948	50462182	0.371948	0.003731
6500	4	44350076	44371621	0.315287	0.007318
6501	14	113868436	113884389	0.35941	0.0043434
6502	7	87605564	87619468	0.296251	0.0090748
6503	1	50551728	50567825	0.365889	0.0040306
6504	15	34673557	34685524	0.31581	0.0072782
6505	16	70154300	70181064	0.291442	0.0095898
6506	11	11565574	11587529	0.334104	0.0058376
6507	5	91195065	91201750	0.323326	0.0066236
6508	1	45788166	45799608	0.38566	0.0031298
6509	13	18895939	19059647	0.481405	0.0010574
6510	3	31613089	31648665	0.288888	0.0098918
6511	7	113057645	113067196	0.31352	0.0074482
6512	8	37705711	37718853	0.309664	0.0077614
6513	13	18744477	18788945	0.473329	0.001147
6514	1	15641121	15649980	0.30092	0.0086018
6515	4	132262211	132271743	0.291791	0.0095484
6516	8	118830842	118849521	0.320927	0.006823
6517	12	57580089	57587138	0.297165	0.0089794
6518	3	31823888	31836227	0.318353	0.0070374
6519	2	100923167	100934443	0.297219	0.0089724
6520	1	234325583	234360984	0.292135	0.009509
6521	8	143422095	143427832	0.309483	0.0077816
6522	2	122884155	122893674	0.307394	0.0079572
6523	10	61524017	61532217	0.333256	0.0058808
6524	4	113826103	113841534	0.413375	0.0022772
6525	10	15681271	15703026	0.586012	0.0003494
6526	17	20520030	20531133	0.386508	0.0030912
6527	10	35750830	35759777	0.403536	0.0025482
6528	5	94828621	94841210	0.354875	0.0045846
6529	7	68667708	68693210	0.597632	0.0003072
6530	13	46057428	46083115	0.292319	0.0094856
6531	9	114342590	114369874	0.386022	0.0031046
6532	4	100986882	100998358	0.313954	0.0074134
6533	3	19952396	19958479	0.320806	0.0068306
6534	14	141391331	141398591	0.308822	0.0078412
6535	13	20003094	20008938	0.349222	0.0048858
6536	1	50462182	50471915	0.326206	0.0063916
6537	16	5892274	5902870	0.338492	0.0055568
6538	12	38364435	38378116	0.355616	0.0045456
6539	1	51013944	51025674	0.337806	0.0056118
6540	16	51979522	51989580	0.355222	0.0045656
6541	13	18741707	18785383	0.516814	0.0007054
6542	6	24113290	24126852	0.404046	0.0025392
6543	6	24523412	24533548	0.384337	0.0031904
6544	15	29255858	29267395	0.314808	0.0073528
6545	14	112585362	112633692	0.333008	0.0058986
6546	10	36323943	36337793	0.391677	0.0029094
6547	3	31678998	31751618	0.345908	0.0050982
6548	16	5655312	5662999	0.397878	0.002719
6549	10	35754825	35763840	0.344134	0.0052006
6550	8	143330328	143338950	0.293124	0.0094042
6551	1	26126525	26145134	0.29012	0.009739
6552	2	43067610	43078863	0.30996	0.0077424
6553	14	113924407	113952238	0.373625	0.0036482
6554	2	107318306	107333664	0.380594	0.0033568
6555	17	59511615	59523762	0.29932	0.008771
6556	15	4974942	4984010	0.364536	0.004087
6557	4	43657762	43676272	0.302377	0.0084406
6558	13	19309011	19325619	0.798336	3.1e-05
6559	4	113822868	113839314	0.402789	0.0025652
6560	5	94593030	94602742	0.450065	0.0015052
6561	9	87327401	87346410	0.374751	0.0035974
6562	5	109045429	109157136	0.301297	0.008563
6563	3	31611750	31621717	0.301656	0.0085232
6564	2	41327983	41342314	0.305215	0.008182
6565	9	2912096	2918549	0.321327	0.0067872
6566	13	18882308	19048886	0.579756	0.0003702
6567	10	36139146	36151258	0.409158	0.0023998
6568	17	31287433	31297186	0.296429	0.0090622
6569	3	20031979	20040110	0.331526	0.006005
6570	1	290986855	290999077	0.306706	0.0080282
6571	3	31802469	31823888	0.288875	0.0098956
6572	6	84374681	84384907	0.339332	0.0054992
6573	6	75141298	75154106	0.306257	0.0080746
6574	4	98698314	98716928	0.326305	0.0063782
6575	11	49612057	49673560	0.30694	0.0080008
6576	1	58344941	58363606	0.473934	0.0011376
6577	11	11559284	11585200	0.306182	0.0080812
6578	10	61519364	61527633	0.390752	0.0029344
6579	4	43429865	43451520	0.293135	0.0094024
6580	1	54045020	54057382	0.356467	0.0044938
6581	16	5891004	5898482	0.327812	0.0062768
6582	4	44345302	44364442	0.323704	0.0065826
6583	14	68602640	68618578	0.291933	0.009534
6584	3	50249878	50266359	0.29756	0.0089376
6585	2	107174770	107188019	0.360661	0.0042848
6586	6	24129935	24140176	0.369138	0.0038574
6587	1	54052070	54062804	0.302613	0.0084096
6588	4	58732052	58753031	0.33053	0.0060714
6589	16	5652641	5660986	0.39706	0.0027478
6590	2	125250504	125260809	0.321518	0.006774
6591	8	142724491	142732797	0.312278	0.0075434
6592	3	19950762	19956728	0.337797	0.0056136
6593	10	61525888	61534378	0.312521	0.0075186
6594	2	117633835	117652101	0.306291	0.00807
6595	1	30889551	30903565	0.343819	0.0052222
6596	15	16149983	16166284	0.321093	0.0068102
6597	3	55516246	55529477	0.30531	0.0081726
6598	10	15685855	15709997	0.622562	0.0002324
6599	4	135611471	135624100	0.298032	0.0088834
6600	14	113011322	113044617	0.339837	0.0054678
6601	5	94599132	94606879	0.386363	0.0030936
6602	10	33240200	33246891	0.306203	0.0080804
6603	6	84255566	84275575	0.30363	0.008325
6604	13	18781218	18799263	0.454644	0.001441
6605	5	93670306	93676916	0.512907	0.0007372
6606	13	19455071	19465277	0.401454	0.002606
6607	7	16224296	16234341	0.380488	0.0033618
6608	3	31601612	31609926	0.447643	0.0015384
6609	13	19304338	19321881	0.848051	1.64e-05
6610	13	19499264	19509010	0.323953	0.0065608
6611	14	68538904	68553933	0.329534	0.0061378
6612	1	31006730	31018522	0.289167	0.0098588
6613	3	31583483	31593178	0.428343	0.0019098
6614	10	37389847	37411010	0.289479	0.0098274
6615	9	87302120	87327401	0.294615	0.0092604
6616	3	20031094	20038804	0.315981	0.0072612
6617	10	39472247	39479711	0.396579	0.0027608
6618	17	18443334	18455672	0.423732	0.0020054
6619	9	12152458	12164691	0.320159	0.0068842
6620	16	5878576	5886456	0.32068	0.0068442
6621	6	26920435	26953704	0.524273	0.000655
6622	16	5894693	5905011	0.357004	0.0044654
6623	6	24150916	24167269	0.433598	0.0018114
6624	4	131322967	131333791	0.347211	0.0049956
6625	6	24140176	24155374	0.426812	0.00194
6626	5	99038896	99045582	0.325419	0.0064548
6627	4	44050849	44067194	0.310646	0.0076894
6628	17	30647518	30664942	0.292252	0.0094954
6629	13	18736088	18746681	0.447057	0.0015498
6630	9	87233172	87256666	0.348869	0.004902
6631	11	51117743	51127996	0.322858	0.0066682
6632	7	16234341	16244105	0.448539	0.0015264
6633	11	52145783	52153196	0.299425	0.0087634
6634	4	43444287	43453338	0.300781	0.0086152
6635	1	56997040	57009780	0.308534	0.0078628
6636	4	131011197	131094928	0.298047	0.0088826
6637	7	133727335	133746454	0.309129	0.0078154
6638	12	38348461	38358123	0.33816	0.005584
6639	8	30631576	30639154	0.297249	0.0089686
6640	3	31585291	31594849	0.409228	0.0023982
6641	1	55126359	55142825	0.3426	0.0052964
6642	4	100944378	100964414	0.310885	0.0076644
6643	3	79715052	79726274	0.292931	0.0094264
6644	5	94351790	94359562	0.300133	0.0087
6645	5	36161088	36178494	0.444106	0.0016112
6646	10	39469996	39478205	0.427096	0.001935
6647	12	57027072	57035095	0.331378	0.0060114
6648	13	25608331	25623105	0.449645	0.0015086
6649	4	44536582	44552740	0.411502	0.0023352
6650	14	113930492	113961195	0.397659	0.0027254
6651	3	31932817	31945091	0.369616	0.0038272
6652	13	18879899	18906043	0.677528	0.000129
6653	5	108751707	108763313	0.351393	0.0047842
6654	1	53948911	53959781	0.445685	0.0015784
6655	6	82385382	82441282	0.298667	0.0088158
6656	4	42957471	42985206	0.360049	0.0043116
6657	4	44543170	44558540	0.476747	0.0011066
6658	6	24159787	24172049	0.435066	0.0017712
6659	8	118821554	118834050	0.332677	0.0059232
6660	4	43276313	43295372	0.305535	0.0081504
6661	15	29257567	29270172	0.314398	0.0073892
6662	6	24518624	24531693	0.411784	0.0023278
6663	6	86942118	86957940	0.303984	0.0082954
6664	6	25994761	26013883	0.306472	0.0080534
6665	4	31941945	31962195	0.375186	0.0035784
6666	1	50471915	50484647	0.308161	0.0078924
6667	2	107030107	107041857	0.389719	0.0029732
6668	5	94669902	94679699	0.322593	0.006688
6669	6	86992902	87005686	0.360805	0.0042742
6670	4	44047319	44063073	0.315831	0.0072766
6671	1	139992728	140009628	0.501801	0.000838
6672	4	43428419	43450308	0.314866	0.0073496
6673	18	25078085	25087379	0.297712	0.0089264
6674	10	35746699	35754825	0.343618	0.0052344
6675	13	29801852	29813643	0.31421	0.0074012
6676	7	122794249	122807123	0.318772	0.0069966
6677	10	15789798	15816686	0.294607	0.0092604
6678	10	36508202	36519056	0.479916	0.0010732
6679	7	122790673	122799795	0.322919	0.0066628
6680	10	36142058	36155181	0.4798	0.0010736
6681	6	70692902	70707810	0.295327	0.0091846
6682	3	19936214	19944618	0.378137	0.003452
6683	5	94588812	94599132	0.393243	0.0028644
6684	14	113018355	113055257	0.391676	0.0029094
6685	2	43071896	43081216	0.304955	0.0082076
6686	13	25615312	25628609	0.301655	0.0085232
6687	11	52279037	52286603	0.387816	0.00305
6688	11	52144482	52150568	0.325781	0.0064178
6689	16	5882175	5891004	0.34323	0.0052538
6690	8	143316213	143325932	0.295327	0.0091846
6691	11	49901394	49912106	0.296265	0.0090742
6692	11	51115479	51124334	0.297022	0.0089942
6693	13	20018466	20024782	0.321265	0.0067914
6694	13	160611408	160634010	0.43418	0.0017938
6695	6	82717329	82735163	0.33259	0.0059248
6696	1	121972402	122005246	0.354518	0.0046004
6697	4	100982682	100996918	0.312275	0.0075438
6698	17	60951931	60963450	0.299706	0.0087358
6699	1	299448060	299463803	0.419702	0.0020974
6700	5	109376807	109398471	0.329306	0.006159
6701	13	18801751	18876861	0.670458	0.0001354
6702	10	20702113	20711965	0.307751	0.0079232
6703	6	23999699	24008350	0.309947	0.0077428
6704	2	86888274	86898177	0.292709	0.0094454
6705	6	84226838	84245344	0.292343	0.009484
6706	17	59487105	59497361	0.352507	0.0047156
6707	11	12065009	12073459	0.326919	0.0063348
6708	2	47599774	47622911	0.360706	0.0042808
6709	13	18746681	18795209	0.415209	0.0022198
6710	6	23974223	23988032	0.405434	0.0025046
6711	5	99037571	99043991	0.341618	0.0053466
6712	4	43446414	43457095	0.324516	0.0065196
6713	8	118828122	118844411	0.367962	0.0039214
6714	1	28982145	28992793	0.330516	0.0060724
6715	1	31016157	31028611	0.291022	0.0096364
6716	4	130890242	130899335	0.29807	0.0088796
6717	17	63300424	63310586	0.417947	0.0021466
6718	8	143419555	143426718	0.300702	0.0086304
6719	11	66900025	66907054	0.341106	0.005387
6720	13	26083485	26094407	0.317063	0.0071674
6721	6	25986204	26005656	0.343427	0.005247
6722	3	31594849	31604178	0.431818	0.0018432
6723	11	49484392	49495744	0.310732	0.0076814
6724	6	23990322	24002135	0.293215	0.0093894
6725	4	44340793	44361307	0.367578	0.0039436
6726	13	178717301	178794287	0.292948	0.0094262
6727	7	89648060	89660880	0.311097	0.0076486
6728	16	5884027	5892274	0.309255	0.0078054
6729	5	109381395	109404971	0.344862	0.005155
6730	5	94718983	94733177	0.292714	0.0094446
6731	1	50554391	50687494	0.349871	0.0048604
6732	7	16236284	16245829	0.395685	0.0027886
6733	13	6947641	6955653	0.329296	0.0061592
6734	17	18462722	18490945	0.389321	0.0029846
6735	13	160990316	161023862	0.293494	0.0093592
6736	1	299418327	299431444	0.406263	0.0024834
6737	16	51984446	51994302	0.320439	0.0068634
6738	2	47155355	47169869	0.327916	0.006266
6739	13	161149336	161168790	0.299517	0.0087518
6740	5	94493682	94523822	0.344799	0.0051626
6741	10	36316314	36335167	0.420224	0.002083
6742	5	91201750	91208174	0.314357	0.0073906
6743	4	132264006	132275554	0.320776	0.006834
6744	7	68660325	68682335	0.612239	0.0002566
6745	9	2913592	2919760	0.331931	0.0059746
6746	2	113571966	113642509	0.294019	0.009315
6747	7	9267696	9276978	0.289641	0.0098012
6748	4	44741308	44761909	0.378096	0.0034544
6749	1	263848811	263870988	0.409986	0.0023766
6750	10	33924678	33935845	0.328161	0.006246
6751	11	52281515	52289233	0.395087	0.0028056
6752	6	22790488	22800302	0.400429	0.0026338
6753	5	94580710	94588812	0.4054	0.0025052
6754	7	87478138	87504072	0.290169	0.0097358
6755	14	68597920	68615469	0.297328	0.0089618
6756	11	66966557	66973942	0.351957	0.0047506
6757	13	18738832	18781218	0.479405	0.0010768
6758	5	36340432	36360742	0.430197	0.0018762
6759	14	68571300	68588338	0.301726	0.0085118
6760	1	28936159	28948180	0.319344	0.006952
6761	16	4940324	4952608	0.295677	0.0091416
6762	14	130469076	130477792	0.311619	0.0076006
6763	1	55420587	55497610	0.336784	0.0056746
6764	5	94587144	94596507	0.367428	0.0039516
6765	5	94832145	94843661	0.343961	0.005212
6766	1	56992732	57005559	0.293231	0.0093878
6767	16	5902870	5909348	0.313828	0.007423
6768	2	107033935	107100253	0.356031	0.0045194
6769	3	50239450	50256119	0.35816	0.004403
6770	16	51986949	51998571	0.320576	0.0068552
6771	4	43279127	43297733	0.327692	0.006283
6772	8	143432283	143440768	0.378761	0.003426
6773	13	45485825	45496499	0.309835	0.0077534
6774	2	124996457	125005300	0.386103	0.003103
6775	1	253561903	253577283	0.376143	0.003538
6776	13	45416990	45453217	0.315092	0.0073328
6777	11	49905875	49916745	0.304168	0.00828
6778	13	160587818	160606185	0.342689	0.0052906
6779	14	113993474	114091931	0.327748	0.0062804
6780	13	25612077	25625969	0.408769	0.0024068
6781	1	49786018	49803656	0.335265	0.0057702
6782	3	31553682	31564192	0.351704	0.0047648
6783	13	207798285	207803851	0.316277	0.0072342
6784	14	113916139	113937464	0.335623	0.0057476
6785	6	24529897	24538909	0.394924	0.0028092
6786	16	5871732	5884027	0.29618	0.0090858
6787	1	29036056	29044001	0.396865	0.0027528
6788	14	113919135	113943660	0.337901	0.0055982
6789	1	29031618	29037933	0.309047	0.007823
6790	3	19941641	19947272	0.369482	0.0038422
6791	1	290963413	290978572	0.310308	0.007709
6792	2	43058827	43076158	0.300791	0.008615
6793	3	110225656	110238910	0.295882	0.0091126
6794	10	36328307	36342982	0.290982	0.0096404
6795	12	57021599	57029152	0.32532	0.0064632
6796	13	207801031	207805652	0.289897	0.0097706
6797	1	29033978	29041741	0.371572	0.0037478
6798	13	207799437	207804753	0.297466	0.0089462
6799	3	19924783	19933617	0.381885	0.0033106
6800	13	122861133	122944955	0.292245	0.0094954
6801	6	86940159	86952081	0.319482	0.0069442
6802	14	130495682	130510600	0.349635	0.004872
6803	10	35983972	35993174	0.353079	0.0046854
6804	5	94667338	94677430	0.348358	0.0049248
6805	6	75134429	75152003	0.304777	0.0082256
6806	14	141397283	141406888	0.329384	0.0061528
6807	6	24163899	24174636	0.431603	0.0018446
6808	13	19408993	19425815	0.62125	0.0002366
6809	16	51981500	51992270	0.372578	0.0036978
6810	3	31557355	31566922	0.405261	0.0025102
6811	1	298190781	298281851	0.370315	0.0037938
6812	1	28984860	28995875	0.336405	0.0056972
6813	8	142723023	142729876	0.291486	0.0095792
6814	11	67415049	67422870	0.300497	0.008652
6815	5	99040723	99047795	0.310311	0.0077084
6816	1	50441873	50460204	0.328338	0.0062318
6817	10	35483580	35502667	0.644897	0.0001858
6818	1	55230937	55241915	0.299034	0.0087866
6819	3	78882764	78895169	0.289844	0.0097772
6820	2	135157612	135164764	0.290136	0.0097384
6821	16	82245288	82252262	0.299651	0.00874
6822	6	25990384	26009970	0.345945	0.005096
6823	15	123674986	123688118	0.385638	0.0031328
6824	10	42108198	42127238	0.439258	0.0016892
6825	4	100958589	100976041	0.343527	0.005242
6826	8	143328781	143337082	0.290032	0.009754
6827	2	100678627	100696558	0.321666	0.0067622
6828	9	87322331	87342189	0.397305	0.0027392
6829	3	50176764	50185956	0.365255	0.004055
6830	10	36989449	37025164	0.303925	0.0083
6831	1	54041859	54054507	0.313008	0.0074738
6832	5	94578202	94587144	0.39403	0.0028432
6833	1	54049615	54060343	0.346308	0.0050608
6834	18	5702852	5709516	0.289891	0.0097722
6835	6	82912827	82936606	0.355583	0.0045456
6836	5	91196612	91203641	0.373826	0.0036418
6837	4	44447081	44511540	0.305594	0.008144
6838	13	45912576	45931642	0.291053	0.0096362
6839	12	38370089	38382107	0.369507	0.0038398
6840	1	299470462	299487349	0.434109	0.0017938
6841	13	160623504	160641580	0.470222	0.0011982
6842	5	95134869	95142342	0.295977	0.0090994
6843	13	66292701	66311192	0.382387	0.0032816
6844	5	109186321	109202478	0.314813	0.0073528
6845	16	5886456	5894693	0.316679	0.0072038
6846	4	43290236	43299358	0.305183	0.008184
6847	6	18092140	18101449	0.489115	0.0009674
6848	2	124984390	124998902	0.353454	0.004667
6849	10	37516590	37534995	0.443035	0.0016288
6850	5	108490387	108504666	0.340901	0.0053988
6851	10	35763840	35773710	0.329626	0.0061328
6852	6	84218604	84240103	0.307657	0.0079334
6853	5	99035374	99042072	0.332465	0.0059326
6854	6	18094602	18103875	0.538032	0.0005626
6855	13	161234716	161259000	0.427491	0.0019284
6856	16	5577176	5587057	0.354747	0.00459
6857	11	52142223	52148886	0.40824	0.0024242
6858	10	32944200	32953373	0.301906	0.0084928
6859	13	207794593	207801031	0.308956	0.0078294
6860	8	144129295	144136708	0.299175	0.008779
6861	1	28979497	28991252	0.303529	0.0083298
6862	13	207796405	207802513	0.310952	0.0076612
6863	2	125116812	125127203	0.352095	0.00474
6864	16	3895497	3913741	0.310385	0.0077042
6865	4	100979025	100993139	0.293788	0.009333
6866	5	36355947	36375398	0.454532	0.0014418
6867	13	178779728	178799689	0.317429	0.0071308
6868	1	121979564	122010318	0.363716	0.0041234
6869	10	36267464	36286209	0.33219	0.0059558
6870	10	35714844	35727904	0.464608	0.0012718
6871	6	24167269	24178218	0.402244	0.0025798
6872	10	36505236	36516524	0.489689	0.0009634
6873	3	112997848	113061656	0.318465	0.007027
6874	3	20007349	20018273	0.316882	0.0071826
6875	10	37035709	37083544	0.301734	0.0085118
6876	10	60921392	60929374	0.570804	0.0003996
6877	5	93668732	93674951	0.445167	0.001588
6878	8	129105411	129129654	0.310846	0.0076686
6879	1	29026390	29033978	0.326949	0.006331
6880	13	160619315	160637386	0.469897	0.0012004
6881	1	30887332	30899619	0.369971	0.0038102
6882	10	37555847	37597274	0.417419	0.0021632
6883	3	31560001	31569369	0.407059	0.0024616
6884	3	19914547	19926432	0.294508	0.009269
6885	3	19933617	19943214	0.39736	0.0027384
6886	17	30382568	30393108	0.317332	0.0071398
6887	6	28719081	28734256	0.290418	0.0097116
6888	1	54865151	54879789	0.293645	0.0093418
6889	5	94665905	94675859	0.328352	0.0062314
6890	5	94672861	94682416	0.310984	0.0076558
6891	6	70689614	70703899	0.337577	0.0056222
6892	10	35795547	35806971	0.330207	0.0060936
6893	14	133161301	133184279	0.294296	0.0092906
6894	13	19502134	19512966	0.336211	0.0057084
6895	3	124018321	124030286	0.372681	0.0036926
6896	10	35802640	35819718	0.330584	0.0060688
6897	15	26816403	26827256	0.296384	0.0090662
6898	10	37001749	37035709	0.366405	0.0040054
6899	8	143430737	143437463	0.385193	0.003153
6900	13	45919286	45936424	0.303201	0.008361
6901	13	177942504	177957127	0.365321	0.0040542
6902	5	108790053	108805936	0.358295	0.0043956
6903	10	60925972	60932569	0.486761	0.0009942
6904	16	51992270	52002500	0.309269	0.0078026
6905	3	20029565	20036978	0.336929	0.0056684
6906	3	50174818	50183340	0.369675	0.0038268
6907	5	91200217	91206794	0.313161	0.00747
6908	5	108836735	108853473	0.348223	0.0049346
6909	4	44540344	44556546	0.489642	0.0009652
6910	10	52895224	52904507	0.466428	0.0012492
6911	13	160591274	160611408	0.374008	0.003634
6912	16	3900541	3918200	0.290668	0.0096814
6913	13	178788649	178806051	0.324499	0.0065212
6914	10	35972372	35982014	0.359977	0.004314
6915	6	24155374	24169543	0.470319	0.0011978
6916	11	51813273	51826817	0.296694	0.009033
6917	1	7901982	7909905	0.300829	0.008611
6918	17	19542853	19563015	0.304794	0.008223
6919	4	99710856	99728392	0.393364	0.0028592
6920	6	67520171	67530032	0.318198	0.0070522
6921	3	19943214	19948302	0.371769	0.0037382
6922	14	68594179	68610337	0.306886	0.008005
6923	9	114344548	114373548	0.32819	0.0062448
6924	11	75287643	75294157	0.302005	0.008482
6925	6	82759236	82788215	0.300872	0.0086082
6926	17	18449136	18462722	0.599929	0.0003
6927	5	94913642	94947067	0.353433	0.0046686
6928	2	135160061	135166448	0.315413	0.0073062
6929	11	67406512	67415049	0.347044	0.0050092
6930	17	31426540	31432405	0.296068	0.0090958
6931	6	87000812	87012628	0.359015	0.0043552
6932	1	29032983	29039718	0.309796	0.0077578
6933	11	49904304	49913928	0.294198	0.009296
6934	16	3831845	3847221	0.38763	0.003058
6935	13	26094407	26118211	0.305674	0.0081356
6936	1	30919809	30928759	0.359869	0.0043184
6937	9	11390594	11400648	0.428075	0.0019174
6938	13	45798547	45816326	0.305914	0.0081134
6939	16	5838797	5846280	0.289884	0.0097736
6940	2	108173319	108186517	0.293669	0.0093398
6941	13	18886649	19054810	0.520335	0.0006796
6942	4	44527783	44543170	0.342755	0.0052878
6943	10	36048168	36059070	0.361131	0.0042612
6944	10	35982014	35991345	0.359312	0.0043472
6945	10	35986191	35995510	0.382943	0.0032618
6946	11	44008703	44022127	0.322937	0.006661
6947	3	31939793	31951589	0.360601	0.0042852
6948	11	66846794	66855321	0.341076	0.0053888
6949	16	51989580	52000837	0.378466	0.003441
6950	4	43504143	43515093	0.388074	0.003041
6951	4	131403993	131418264	0.348029	0.0049446
6952	6	83122738	83159165	0.323129	0.0066392
6953	3	31833928	31845349	0.337788	0.005614
6954	10	35853473	35918484	0.300184	0.0086936
6955	10	35771753	35782304	0.319696	0.0069268
6956	4	131408375	131420124	0.400663	0.0026294
6957	13	27010904	27027550	0.288522	0.0099392
6958	8	143434020	143445460	0.372823	0.0036792
6959	15	121381333	121403404	0.383057	0.0032594
6960	6	25293199	25335356	0.298774	0.0088102
6961	3	19926432	19936214	0.412264	0.0023152
6962	6	24526139	24536309	0.38792	0.003047
6963	11	51839056	51852699	0.292408	0.0094776
6964	9	12149609	12161637	0.329963	0.0061098
6965	2	113566118	113635258	0.295591	0.0091542
6966	5	94486460	94521403	0.340652	0.005415
6967	13	19450507	19461777	0.323132	0.0066392
6968	6	86937859	86948369	0.302435	0.0084322
6969	1	30976205	30984848	0.373007	0.00367
6970	6	19832153	19846826	0.303753	0.0083126
6971	3	55562108	55573888	0.309451	0.007782
6972	9	90948344	90972369	0.320484	0.0068622
6973	4	43315550	43324542	0.294744	0.009245
6974	11	51815359	51829522	0.317513	0.0071154
6975	8	37716522	37730399	0.340027	0.0054532
6976	11	11878269	11888571	0.368584	0.0038872
6977	1	234314137	234349028	0.30446	0.0082522
6978	1	290958059	290974047	0.32115	0.0068018
6979	3	31551487	31562646	0.297729	0.008923
6980	11	52139379	52147188	0.417327	0.0021656
6981	10	12037927	12045784	0.294587	0.0092628
6982	13	160981515	161013541	0.327965	0.0062606
6983	14	113825256	113860912	0.352789	0.0047062
6984	2	125121081	125130779	0.374326	0.0036182
6985	12	38351303	38361377	0.483108	0.0010364
6986	5	108802482	108814620	0.308485	0.007866
6987	1	299466204	299482836	0.444643	0.0015964
6988	6	130888673	130907909	0.29809	0.0088762
6989	15	75318133	75335512	0.295117	0.009203
6990	17	31778095	31786281	0.350621	0.0048132
6991	6	24514902	24526139	0.357102	0.00446
6992	18	8850129	8859436	0.29511	0.0092032
6993	8	128710223	128721750	0.420659	0.0020726
6994	4	44067194	44078166	0.367599	0.0039422
6995	6	127282913	127292500	0.357539	0.0044448
6996	5	88663618	88672234	0.316299	0.0072336
6997	3	31826763	31840736	0.35067	0.0048126
6998	16	5837318	5843401	0.288792	0.0099096
6999	5	20466132	20482256	0.320809	0.0068302
7000	5	99042072	99049486	0.294029	0.0093144
7001	13	160653907	160665645	0.328979	0.006182
7002	16	41973458	42000858	0.30921	0.007808
7003	5	94927744	94950528	0.301946	0.0084888
7004	16	5857310	5878576	0.304947	0.0082078
7005	12	38366514	38379759	0.378066	0.0034558
7006	5	93665319	93672990	0.435854	0.001752
7007	1	50934601	50948210	0.30672	0.0080276
7008	5	108492882	108508046	0.349562	0.0048746
7009	17	63498322	63510246	0.44502	0.0015886
7010	13	20017311	20023055	0.301049	0.0085928
7011	13	177945547	177961079	0.374354	0.003618
7012	18	32426195	32440385	0.350068	0.0048454
7013	3	139897008	139929083	0.326716	0.0063476
7014	15	34666644	34680517	0.293053	0.0094108
7015	5	25575658	25590438	0.313236	0.0074668
7016	4	44558540	44589296	0.5157	0.0007152
7017	3	55565852	55577995	0.305887	0.0081158
7018	14	113937464	113970543	0.381576	0.0033212
7019	2	107444552	107460683	0.313397	0.0074548
7020	13	6957634	6965291	0.31569	0.0072824
7021	10	35730966	35742836	0.302009	0.008482
7022	1	28944960	28958168	0.313106	0.0074718
7023	1	13258013	13336223	0.289976	0.0097636
7024	8	144569014	144576726	0.293663	0.0093402
7025	4	43507618	43516662	0.344736	0.0051632
7026	3	19928845	19938753	0.464283	0.001275
7027	16	3873788	3885357	0.34522	0.005138
7028	15	78357009	78409122	0.327807	0.0062768
7029	1	43666982	43678230	0.315496	0.0073004
7030	18	9033680	9042454	0.291061	0.009636
7031	4	101322727	101336044	0.335129	0.0057746
7032	10	36722739	36767090	0.292838	0.0094338
7033	13	207792936	207799437	0.298867	0.008806
7034	16	5898482	5907857	0.334696	0.005802
7035	14	113943660	113974085	0.324259	0.0065392
7036	7	132475617	132486586	0.288875	0.0098956
7037	11	67411143	67419896	0.366827	0.0039904
7038	12	43495062	43499924	0.327751	0.0062804
7039	4	131430043	131441774	0.356861	0.0044718
7040	3	129555194	129566697	0.41825	0.002132
7041	11	52276172	52285139	0.372283	0.0037162
7042	2	72791736	72802632	0.377835	0.0034718
7043	12	57014535	57021599	0.291897	0.0095372
7044	6	127285065	127294999	0.377816	0.0034718
7045	13	177951091	177965456	0.384002	0.0032116
7046	3	79719368	79733863	0.323284	0.0066272
7047	6	71900449	71925528	0.296077	0.0090922
7048	17	20525531	20540429	0.350524	0.0048208
7049	18	25085923	25094341	0.380725	0.0033504
7050	15	78361080	78477191	0.302166	0.008461
7051	11	52283014	52291983	0.343076	0.005265
7052	7	113059869	113070353	0.351707	0.0047648
7053	1	29024842	29032983	0.328133	0.0062498
7054	1	26273159	26292857	0.290808	0.0096608
7055	5	20471172	20488332	0.333605	0.0058584
7056	6	25349267	25382727	0.325709	0.0064218
7057	13	46224711	46247647	0.333393	0.005872
7058	10	37512105	37527596	0.398283	0.0027084
7059	3	31935977	31949357	0.349843	0.0048608
7060	3	19974697	19980757	0.360089	0.0043106
7061	10	60928012	60934227	0.410612	0.0023584
7062	1	49791033	49809349	0.377581	0.0034802
7063	17	63500969	63513212	0.397166	0.002744
7064	1	50438268	50455034	0.300448	0.008658
7065	10	36151258	36172705	0.455489	0.0014184
7066	17	63303006	63312304	0.423904	0.0020008
7067	11	50793434	50804637	0.376236	0.0035342
7068	1	27708995	27727382	0.30306	0.0083716
7069	2	47606592	47626714	0.36781	0.0039274
7070	1	27646907	27665852	0.307123	0.007984
7071	7	118471016	118482200	0.305393	0.008167
7072	10	36275046	36299895	0.326756	0.006347
7073	18	32428391	32447325	0.382525	0.0032756
7074	11	66912225	66919342	0.347033	0.0050094
7075	10	37025164	37059960	0.392249	0.002893
7076	15	16173347	16183896	0.317212	0.007151
7077	6	24025256	24034887	0.39281	0.0028766
7078	13	26078762	26088606	0.291585	0.0095722
7079	5	94800172	94814902	0.294605	0.0092604
7080	14	68621918	68644640	0.320977	0.0068204
7081	13	18876861	18895939	0.731913	6.82e-05
7082	1	26299321	26316475	0.320639	0.0068508
7083	1	29028261	29036056	0.322601	0.0066858
7084	1	50927323	50938036	0.317058	0.0071688
7085	12	57012412	57019204	0.30163	0.0085238
7086	8	143380005	143387400	0.386986	0.0030772
7087	6	23960930	23971588	0.432742	0.0018298
7088	4	43418266	43428419	0.29509	0.009216
7089	16	27697827	27708507	0.308053	0.0078998
7090	4	130940886	130952831	0.412543	0.0022984
7091	13	66288129	66307362	0.345498	0.0051222
7092	2	124988341	125000426	0.413251	0.0022808
7093	13	20011625	20017311	0.338407	0.0055618
7094	2	47191930	47210406	0.300438	0.0086582
7095	8	143251213	143257859	0.302546	0.008413
7096	15	75321295	75340693	0.298046	0.0088826
7097	17	63306317	63314888	0.405192	0.002512
7098	13	18691618	18705945	0.382709	0.003269
7099	17	59503306	59510299	0.459988	0.001349
7100	13	19504216	19516437	0.325615	0.0064366
7101	3	20016364	20025228	0.303702	0.0083168
7102	9	11430373	11441700	0.315784	0.0072782
7103	1	29000135	29018636	0.289679	0.009795
7104	2	107428788	107439862	0.319682	0.0069272
7105	5	91198016	91205385	0.370994	0.00377
7106	4	98903514	98930355	0.296	0.0090984
7107	10	36511604	36521388	0.601912	0.0002926
7108	10	39474314	39482254	0.382847	0.0032634
7109	15	16154574	16167876	0.307875	0.007913
7110	5	95360247	95369642	0.303683	0.0083206
7111	1	28938701	28951590	0.328693	0.006205
7112	6	23749997	23763680	0.345986	0.0050942
7113	10	35789877	35804728	0.326575	0.00636
7114	3	129552845	129565362	0.381179	0.0033382
7115	6	24389095	24397564	0.323266	0.0066288
7116	16	4347959	4362935	0.364332	0.0040986
7117	6	25208311	25249519	0.296059	0.0090962
7118	3	55525512	55536817	0.368626	0.0038842
7119	11	49558853	49574769	0.319431	0.0069466
7120	14	70293071	70318737	0.381341	0.003333
7121	13	29808225	29820366	0.303683	0.0083206
7122	1	29037933	29046960	0.343238	0.0052534
7123	3	19949633	19955127	0.366671	0.003996
7124	5	108495893	108513670	0.299216	0.0087772
7125	4	131420124	131426552	0.386644	0.003086
7126	2	135161562	135169210	0.33032	0.0060874
7127	5	92969518	92977441	0.342413	0.0053076
7128	4	44531324	44546432	0.413927	0.0022612
7129	3	55559272	55572129	0.328567	0.0062142
7130	1	28702890	28711960	0.294311	0.0092884
7131	6	127277940	127287913	0.29348	0.0093608
7132	6	127280638	127290265	0.3422	0.0053212
7133	10	39467275	39476505	0.428732	0.0018996
7134	14	130483999	130492964	0.326117	0.0063978
7135	2	124991847	125003271	0.409563	0.0023918
7136	10	33919903	33934972	0.369961	0.0038106
7137	4	99720516	99744447	0.438373	0.0017076
7138	8	143252641	143262221	0.327559	0.0062964
7139	6	78753376	78768522	0.330167	0.0060954
7140	6	24512727	24523412	0.300491	0.008652
7141	2	107457153	107475847	0.380097	0.0033784
7142	3	31576679	31583483	0.487652	0.0009822
7143	10	35752784	35762428	0.472567	0.0011592
7144	4	44251568	44266264	0.308857	0.00784
7145	1	50929996	50940980	0.356652	0.0044808
7146	15	123789417	123819716	0.414787	0.002231
7147	11	51958763	51967744	0.352595	0.0047096
7148	3	55507922	55519651	0.31019	0.0077158
7149	1	139956853	139984835	0.475082	0.001124
7150	1	54090973	54103135	0.290232	0.0097322
7151	16	64673339	64682482	0.310971	0.0076588
7152	6	24098827	24113290	0.489115	0.0009674
[truncated: 12,071 more rows]
