# Supplementary material for: A genome-wide scan for signatures of directional selection in domesticated pigs
Source: BMC Genomics. 2015 Feb 25;16(1):130. doi: 10.1186/s12864-015-1330-x (PMC4349229; doi:10.1186/s12864-015-1330-x)
Supplement: Additional file 22: Table S9. — Top 1% of iHS in Yorkshire breed. [file 12864_2015_1330_MOESM22_ESM.xlsx]

## Sheet: Sheet1
chr.	Position	Derived allele freq.	iHS	log p-value
1	987028	15	-2.72046	2.18581
1	1337486	11	-2.61332	2.04737
1	1350373	16	3.38254	3.14377
1	1354363	15	-2.75377	2.22978
1	1356290	8	2.60675	2.03902
1	1356424	8	2.60675	2.03902
1	1356591	15	3.52152	3.36745
1	1372867	16	-2.91133	2.44383
1	1372889	15	3.11474	2.73493
1	1594341	11	3.12289	2.74695
1	1594557	11	3.4946	3.32352
1	1598005	11	2.86792	2.38387
1	1599498	12	3.02251	2.60087
1	1600635	7	2.79633	2.28663
1	1600734	10	3.24313	2.9273
1	1615503	13	2.75275	2.22843
1	1634809	12	2.78587	2.27259
1	1635153	12	3.08754	2.69503
1	1635719	12	2.63644	2.07685
1	1635884	12	2.63644	2.07685
1	1647385	12	-2.71066	2.17296
1	1850967	12	2.66722	2.11644
1	1850972	12	2.66722	2.11644
1	1851057	12	2.66722	2.11644
1	1851505	11	2.62547	2.06284
1	1852135	11	3.3034	3.01991
1	1854774	9	2.96239	2.51533
1	1855051	10	2.72456	2.1912
1	1855286	10	2.58879	2.01631
1	1855291	10	2.58879	2.01631
1	1855429	11	2.77892	2.26329
1	1855433	12	3.11698	2.73823
1	1855588	7	2.59649	2.02604
1	1869230	7	-2.59337	2.0221
1	1900475	25	2.83612	2.34042
1	1908025	25	2.58507	2.01163
1	1924144	25	2.69467	2.15207
1	1925182	25	2.6963	2.15419
1	1945161	24	2.73478	2.20467
1	1946194	25	2.77817	2.26228
1	1946450	24	2.72067	2.18609
1	1947619	7	-3.09921	2.71211
1	1948563	23	2.80203	2.29428
1	1948704	7	-2.72749	2.19505
1	1950607	7	-2.72637	2.19358
1	1950661	25	3.23537	2.91548
1	1950760	25	2.84294	2.3497
1	1951331	23	2.6684	2.11797
1	1951360	23	2.90236	2.43138
1	1952240	22	2.85714	2.36908
1	1952276	23	3.02626	2.60626
1	1994969	16	3.00548	2.57649
1	2052702	24	3.04666	2.63563
1	2054231	23	2.63853	2.07953
1	2073456	24	3.03546	2.61949
1	2073654	23	2.8251	2.32545
1	2073795	23	3.31999	3.04565
1	2074084	8	-3.07309	2.67396
1	2074292	9	-2.70219	2.16188
1	2176885	15	2.5832	2.00927
1	2178601	18	2.86651	2.38192
1	2179260	18	2.91265	2.44566
1	2179478	19	3.09502	2.70598
1	2244527	23	2.84267	2.34933
1	2653823	7	-2.57818	2.00296
1	2708246	25	2.95601	2.50634
1	2801553	10	-2.67044	2.12061
1	2802307	22	2.64023	2.08171
1	2802317	22	2.64023	2.08171
1	2802346	22	2.67236	2.12309
1	2882368	11	-2.61708	2.05214
1	2882896	21	2.61438	2.04871
1	2920930	8	-2.64069	2.0823
1	2925789	9	-2.65955	2.10654
1	2925898	8	-2.90979	2.44168
1	2926055	7	-2.98039	2.54079
1	2926163	7	-3.0772	2.67994
1	2953756	20	2.69332	2.15031
1	2953943	20	2.92272	2.45969
1	2954588	20	2.62059	2.05661
1	3091522	10	-2.62632	2.06392
1	3102987	15	2.68296	2.13683
1	3103848	16	2.57857	2.00345
1	3111495	15	2.64327	2.08561
1	3111970	22	3.6858	3.6421
1	3112246	10	-3.16724	2.81277
1	3114368	11	-2.97026	2.52644
1	3116400	19	3.17715	2.8276
1	3117161	8	-2.88511	2.40751
1	3117162	8	-2.88511	2.40751
1	3118986	12	-2.71031	2.1725
1	3119081	12	-2.91664	2.45122
1	3120390	20	3.79739	3.83497
1	3120475	19	3.48629	3.31
1	3120534	16	3.00643	2.57785
1	3120560	15	2.78842	2.27601
1	3120631	15	2.68742	2.14263
1	3120632	15	2.68742	2.14263
1	3120866	15	2.78127	2.26643
1	3120872	14	2.70192	2.16153
1	3121772	14	2.67443	2.12578
1	3121920	18	3.57507	3.45577
1	3122181	14	2.68404	2.13824
1	3122247	14	2.80873	2.30331
1	3122310	16	3.21348	2.88228
1	3122345	13	2.95914	2.51075
1	3122530	7	2.64715	2.09058
1	3124511	15	3.7115	3.68606
1	3124565	15	3.3916	3.1581
1	3124889	16	3.39321	3.16065
1	3125031	14	3.16633	2.81143
1	3125157	15	3.33751	3.07297
1	3125629	14	3.23971	2.92208
1	3125690	13	3.24801	2.93473
1	3125948	12	2.78633	2.2732
1	3127037	10	2.65435	2.09984
1	3127038	16	4.09592	4.37623
1	3187751	22	2.9265	2.46495
1	3188726	23	3.68763	3.64522
1	3189229	21	3.00215	2.57174
1	3189327	22	3.24195	2.92549
1	3189426	20	2.86002	2.37303
1	3189904	21	3.14894	2.78551
1	3190019	20	2.84443	2.35173
1	3190050	22	3.39748	3.16742
1	3190058	22	3.39748	3.16742
1	3190527	10	-2.89698	2.42393
1	3190610	10	-2.89698	2.42393
1	3190860	17	2.5989	2.02908
1	3208054	21	2.5959	2.02529
1	3208217	21	2.59673	2.02634
1	3248826	13	2.72962	2.19786
1	3276453	16	2.87717	2.39658
1	3276457	16	2.87717	2.39658
1	3276469	16	2.82683	2.32779
1	3295516	22	2.83931	2.34476
1	3296063	21	2.70791	2.16936
1	3296569	20	3.05452	2.64701
1	3296584	18	2.6662	2.11512
1	3298065	21	3.264	2.9592
1	3298256	21	2.5904	2.01835
1	3300952	14	-2.65395	2.09933
1	3301066	14	-2.73595	2.20621
1	3301087	20	3.92938	4.06973
1	3301174	20	3.41074	3.18852
1	3301205	11	-3.0598	2.65466
1	3301313	18	2.72442	2.19102
1	3301407	21	3.35179	3.09533
1	3311450	15	2.71971	2.18482
1	3313696	17	2.62548	2.06285
1	3317246	17	2.96634	2.52091
1	3319588	15	2.76394	2.2433
1	3319633	16	2.80141	2.29345
1	3319666	16	2.80141	2.29345
1	3319792	15	2.68297	2.13684
1	3320375	15	-2.59623	2.02571
1	3320381	15	-2.59623	2.02571
1	3322460	17	2.61291	2.04685
1	3327552	17	2.89442	2.42038
1	3327584	17	2.88759	2.41094
1	3327724	16	2.81358	2.30987
1	3327848	17	3.04466	2.63275
1	3328434	17	3.08827	2.6961
1	3328788	16	-2.6009	2.03161
1	3328799	15	-2.91842	2.45369
1	3328816	17	3.48755	3.31205
1	3329375	16	2.8023	2.29465
1	3329396	16	2.8023	2.29465
1	3329407	16	2.8023	2.29465
1	3329562	16	2.89815	2.42554
1	3329572	16	2.89815	2.42554
1	3329708	15	2.72127	2.18688
1	3329718	15	2.72127	2.18688
1	3329923	15	2.98345	2.54512
1	3329985	16	2.95541	2.50549
1	3330010	16	2.75748	2.23472
1	3330058	17	2.9309	2.47111
1	3330125	17	2.9309	2.47111
1	3330236	16	2.68332	2.13731
1	3330396	17	2.71714	2.18145
1	3330741	17	2.88539	2.4079
1	3330767	17	2.88539	2.4079
1	3330864	17	2.88539	2.4079
1	3330937	17	3.00156	2.5709
1	3330960	16	2.74029	2.21193
1	3331098	17	2.87055	2.38747
1	3331480	17	3.09749	2.70959
1	3331637	17	2.84859	2.35741
1	3331660	17	2.84859	2.35741
1	3331679	17	2.84859	2.35741
1	3331883	17	2.74302	2.21554
1	3331923	17	2.74302	2.21554
1	3332028	17	2.74302	2.21554
1	3332030	17	2.74302	2.21554
1	3332103	17	2.79154	2.28018
1	3332112	17	2.79154	2.28018
1	3332173	17	2.82885	2.33054
1	3332196	17	2.82885	2.33054
1	3332925	12	3.13313	2.76207
1	3333152	15	-2.98957	2.55383
1	3333515	14	2.89235	2.41751
1	3338632	16	2.59389	2.02274
1	3339052	16	2.79702	2.28755
1	3600608	12	2.85321	2.36372
1	3600937	12	3.01826	2.59478
1	3600973	12	3.03228	2.61491
1	3601690	15	2.62339	2.06019
1	3601692	15	2.62339	2.06019
1	3614072	14	2.59622	2.02569
1	3614089	15	2.87629	2.39536
1	3614156	15	2.87629	2.39536
1	3614462	13	2.61559	2.05025
1	3633009	23	2.5772	2.00172
1	3649610	24	2.61244	2.04625
1	3649731	24	2.62502	2.06226
1	3651219	24	2.68815	2.14358
1	3657233	24	2.63989	2.08127
1	3665517	24	3.07989	2.68386
1	3666169	24	3.49867	3.33014
1	3668911	24	2.5805	2.00587
1	3671881	25	2.57598	2.00019
1	3673431	25	2.61639	2.05128
1	3675080	25	2.65224	2.09713
1	3703389	12	-2.67956	2.13242
1	3703745	20	2.61088	2.04426
1	3780392	10	-2.57721	2.00174
1	3780714	8	-3.14719	2.78292
1	3780817	9	-3.00251	2.57225
1	3781872	8	-3.12946	2.75665
1	3781985	8	-3.00313	2.57313
1	3789527	22	2.66277	2.1107
1	3790726	22	2.63836	2.07931
1	3791310	8	-2.63077	2.0696
1	3794725	8	-2.60332	2.03468
1	3796106	8	-2.68248	2.13621
1	3796296	8	-2.73291	2.20219
1	3796922	23	2.78232	2.26784
1	3797161	23	2.76742	2.24794
1	3797169	23	2.76742	2.24794
1	3873377	12	2.92772	2.46667
1	3873641	13	2.9344	2.476
1	3875824	11	3.20774	2.8736
1	3875937	14	2.63813	2.07902
1	3875938	14	2.63813	2.07902
1	3877800	16	2.91068	2.44292
1	3879953	18	3.1579	2.79885
1	3880232	18	3.37149	3.12632
1	3880893	17	2.91989	2.45573
1	4016982	15	2.64681	2.09016
1	4017617	15	2.57652	2.00087
1	4023214	12	2.63598	2.07627
1	4023235	13	3.07185	2.67216
1	4023254	13	3.07185	2.67216
1	4023285	13	2.86187	2.37556
1	4023297	13	2.86187	2.37556
1	4038025	23	3.63914	3.56296
1	4078388	18	2.6068	2.03909
1	4264313	25	2.60326	2.03461
1	4974653	24	2.58687	2.0139
1	5498678	20	2.63944	2.08069
1	5543636	7	-2.65285	2.09792
1	5543637	7	-2.65285	2.09792
1	5691051	23	2.72286	2.18897
1	5691058	23	2.72286	2.18897
1	6009971	13	-2.81746	2.31511
1	6010035	13	-2.81746	2.31511
1	6010089	12	-3.04486	2.63304
1	6010281	13	-2.75142	2.22667
1	6010337	12	-2.99043	2.55504
1	6010353	13	-2.69436	2.15166
1	6010355	13	-2.69436	2.15166
1	6010365	13	-2.69436	2.15166
1	6011155	12	-2.99341	2.55927
1	6011184	13	-2.72595	2.19303
1	6011481	17	2.74614	2.21967
1	6011546	12	-2.99663	2.56386
1	6011564	13	-2.67672	2.12874
1	6011574	12	-2.96302	2.51622
1	6012040	12	-2.94349	2.48874
1	6012103	11	-3.05315	2.64502
1	6012129	12	-2.85852	2.37097
1	6012217	12	-2.85852	2.37097
1	6012343	12	-2.85852	2.37097
1	6012651	13	-2.97604	2.53463
1	6015700	12	-2.67214	2.1228
1	6016386	12	-2.7041	2.16437
1	6016391	11	-2.9525	2.50139
1	6016462	11	-2.9525	2.50139
1	6016481	12	-2.72133	2.18695
1	6016665	13	-2.59317	2.02184
1	6016671	13	-2.59086	2.01893
1	6016792	16	-2.58793	2.01522
1	6016862	14	-2.86341	2.37767
1	6016994	12	-3.34502	3.08472
1	6017485	15	-2.68311	2.13702
1	6017663	12	-3.46149	3.26988
1	6017987	14	-2.97853	2.53815
1	6018143	15	-2.79734	2.28798
1	6018208	16	-2.6086	2.04138
1	6018409	12	-3.88633	3.99237
1	6018468	12	-3.88633	3.99237
1	6018513	13	-2.86342	2.37769
1	6018535	14	-2.59854	2.02863
1	6018546	14	-2.60243	2.03354
1	6018670	12	-3.04075	2.6271
1	6018992	13	-2.57935	2.00443
1	6019121	12	-2.81262	2.30856
1	6019185	12	-2.81262	2.30856
1	6019220	12	-2.81262	2.30856
1	6019251	12	-2.81262	2.30856
1	6019252	12	-2.81262	2.30856
1	6027590	18	3.1423	2.77565
1	6027942	17	2.7703	2.25178
1	6027994	17	2.69504	2.15255
1	6028809	18	3.03537	2.61935
1	6028973	18	3.0306	2.61248
1	6029038	18	3.02048	2.59796
1	6029148	17	2.67888	2.13154
1	6029258	19	3.37807	3.1367
1	6029273	17	2.75541	2.23197
1	6029337	17	2.75541	2.23197
1	6029929	12	-3.05532	2.64816
1	6030744	12	-2.63188	2.07102
1	6030997	12	-2.64347	2.08587
1	6033894	20	3.09752	2.70963
1	6035170	11	-2.70511	2.16569
1	6035570	12	2.59481	2.02392
1	6035615	20	3.53717	3.39315
1	6035724	20	3.51167	3.35134
1	6035829	20	3.48578	3.30918
1	6036632	13	-2.7458	2.21922
1	6036944	12	-3.12674	2.75262
1	6037343	10	3.14317	2.77694
1	6037510	11	-3.67376	3.62158
1	6037511	24	-2.7786	2.26286
1	6037815	18	3.25866	2.95101
1	6040157	13	-2.71914	2.18407
1	6049925	12	-3.1238	2.74829
1	6049935	12	-3.1238	2.74829
1	6050091	14	-2.60989	2.04301
1	6050105	18	3.15688	2.79733
1	6050165	17	2.96534	2.51949
1	6050486	18	2.66405	2.11234
1	6050517	12	-2.67995	2.13293
1	6050551	12	-2.62927	2.06769
1	6050718	12	-2.63284	2.07226
1	6050746	19	2.84025	2.34603
1	6052622	20	2.91859	2.45392
1	6054609	20	3.0266	2.60674
1	6055293	20	2.79936	2.29069
1	6064620	17	2.66918	2.11897
1	6065204	13	-2.89734	2.42441
1	6065222	16	2.65494	2.10061
1	6065230	13	-2.90396	2.43359
1	6065581	13	-2.8598	2.37273
1	6065924	13	-2.64753	2.09108
1	6066110	17	2.72582	2.19286
1	6066190	17	2.76284	2.24183
1	6066267	13	-2.74409	2.21697
1	6066558	13	-2.63244	2.07173
1	6066757	20	3.54665	3.40876
1	6066896	12	-3.01797	2.59436
1	6066927	18	3.01054	2.58372
1	6067052	18	3.01524	2.59045
1	6067091	17	2.69857	2.15715
1	6067229	17	2.6648	2.11331
1	6067248	13	-2.65669	2.10286
1	6067293	12	-2.98107	2.54175
1	6067717	18	2.97966	2.53975
1	6067859	20	3.44453	3.24257
1	6068058	17	2.62418	2.06119
1	6068616	12	-3.09491	2.70582
1	6068849	17	2.84649	2.35453
1	6069179	16	2.92467	2.4624
1	6069208	12	-3.62611	3.54102
1	6069216	17	3.23917	2.92126
1	6069258	15	2.75475	2.23108
1	6069362	15	2.63856	2.07957
1	6069821	13	-2.97149	2.52818
1	6070110	17	3.11918	2.74147
1	6070532	16	2.76566	2.24559
1	6070926	18	3.32836	3.0587
1	6071126	12	-3.19218	2.85016
1	6071350	12	-2.89579	2.42227
1	6071519	17	2.65065	2.09509
1	6072871	18	2.96333	2.51665
1	6095406	20	3.26376	2.95883
1	6095523	12	-2.73301	2.20233
1	6095703	12	-2.82935	2.33122
1	6095942	12	-2.86482	2.37961
1	6096422	12	-2.83654	2.34099
1	6096591	12	-2.86029	2.3734
1	6096647	12	-2.80937	2.30419
1	6096744	12	-2.80937	2.30419
1	6096824	12	-2.80937	2.30419
1	6096948	12	-2.80937	2.30419
1	6096960	12	-2.80937	2.30419
1	6097342	17	2.57813	2.00289
1	6097400	13	-2.58567	2.01237
1	6097420	17	2.6195	2.05522
1	6097538	16	3.06364	2.66023
1	6097557	16	3.05804	2.6521
1	6097583	14	2.91573	2.44994
1	6097755	20	3.37983	3.13948
1	6098059	20	3.37983	3.13948
1	6098065	12	-2.84994	2.35925
1	6098179	20	3.262	2.95613
1	6098728	12	-2.63487	2.07484
1	6099990	13	-2.58733	2.01447
1	6100211	18	2.95915	2.51076
1	6101052	20	3.21556	2.88543
1	6101137	12	-2.68446	2.13878
1	6102061	12	-2.84357	2.35056
1	6102121	12	-2.84357	2.35056
1	6102187	20	3.37351	3.12951
1	6102214	12	-2.84357	2.35056
1	6102299	12	-2.84357	2.35056
1	6102430	12	-3.32122	3.04757
1	6102521	12	-3.58238	3.4679
1	6102525	12	-3.58238	3.4679
1	6102549	13	-3.36858	3.12173
1	6102829	12	-3.33484	3.0688
1	6102868	12	-3.33484	3.0688
1	6102970	12	-3.33484	3.0688
1	6102980	12	-3.33484	3.0688
1	6103079	12	-3.33484	3.0688
1	6103101	12	-3.33484	3.0688
1	6103322	13	-3.16873	2.815
1	6103594	19	3.65269	3.58585
1	6103709	20	3.96022	4.12563
1	6103749	12	-3.43569	3.22838
1	6103769	14	-2.90832	2.43965
1	6103795	12	-3.31413	3.03654
1	6103812	20	3.84061	3.91106
1	6103842	19	3.58453	3.47149
1	6103843	19	3.58453	3.47149
1	6103858	12	-3.36955	3.12325
1	6103870	12	-3.35626	3.10234
1	6103947	12	-2.99577	2.56264
1	6104012	13	-2.67844	2.13097
1	6104045	12	-2.98569	2.54831
1	6104075	13	-2.65723	2.10355
1	6104422	13	-2.65723	2.10355
1	6104434	12	-2.98995	2.55436
1	6104436	20	3.51882	3.36304
1	6104470	12	-2.98995	2.55436
1	6104832	19	2.93078	2.47095
1	6105209	19	2.92104	2.45734
1	6105520	20	3.12685	2.75279
1	6106582	12	-2.63136	2.07035
1	6107690	12	-2.8957	2.42215
1	6108032	12	-2.83898	2.34431
1	6108106	12	-2.83898	2.34431
1	6109023	12	-2.72945	2.19764
1	6109032	12	-2.72945	2.19764
1	6109080	12	-2.72945	2.19764
1	6109895	12	-2.83311	2.33632
1	6110067	13	-2.59496	2.0241
1	6110188	17	2.68197	2.13555
1	6110365	17	2.89588	2.42239
1	6111714	10	-2.74859	2.22292
1	6116643	20	2.89019	2.41453
1	6116949	19	2.58211	2.00789
1	6117001	19	2.58211	2.00789
1	6117468	22	3.46333	3.27284
1	6118213	10	-2.66303	2.11104
1	6120077	10	-2.73762	2.20841
1	6120158	10	-2.75364	2.22961
1	6122109	9	-2.85412	2.36496
1	6123511	10	-2.71112	2.17356
1	6123969	10	-2.7338	2.20337
1	6124144	10	-2.61937	2.05507
1	6124688	10	-2.64554	2.08852
1	6124877	10	-2.61465	2.04906
1	6124916	10	-2.61465	2.04906
1	6125375	10	-2.62331	2.06008
1	6125777	10	-2.68397	2.13815
1	6125838	10	-2.68373	2.13784
1	6125939	10	-2.67636	2.12827
1	6126738	9	-2.88083	2.40161
1	6126797	9	-2.88083	2.40161
1	6127412	10	-2.58273	2.00868
1	6129576	9	-2.88286	2.40442
1	6130047	10	-2.71257	2.17547
1	6130086	10	-2.71257	2.17547
1	6130318	21	3.08758	2.6951
1	6130319	21	3.08758	2.6951
1	6130400	10	-2.81212	2.30789
1	6130405	10	-2.81212	2.30789
1	6130474	10	-2.70287	2.16277
1	6130551	10	-2.70287	2.16277
1	6130578	10	-2.70287	2.16277
1	6130648	10	-2.70287	2.16277
1	6132549	22	3.05034	2.64096
1	6133249	22	3.03024	2.61196
1	6134878	22	2.70429	2.16462
1	6137534	22	2.591	2.0191
1	6239043	21	3.03452	2.61812
1	6239069	21	3.03452	2.61812
1	6241454	22	2.6176	2.05281
1	6258902	23	3.13264	2.76135
1	6259103	22	2.69299	2.14988
1	6259195	22	2.69299	2.14988
1	6259206	22	2.69299	2.14988
1	6269334	18	2.6263	2.06389
1	6296584	22	2.85242	2.36263
1	6306896	20	3.29052	2.99999
1	6306953	12	-2.75997	2.23802
1	6307212	18	3.12196	2.74557
1	6307239	20	3.56639	3.44137
1	6307283	20	3.56639	3.44137
1	6307828	15	2.7106	2.17288
1	6308815	19	2.65988	2.10697
1	6308827	19	2.65988	2.10697
1	6309517	20	2.63556	2.07573
1	6309997	20	2.65007	2.09433
1	6310009	20	2.65007	2.09433
1	6340829	12	-2.99493	2.56145
1	6340989	19	3.18258	2.83574
1	6341017	17	2.64936	2.09343
1	6341028	17	2.64936	2.09343
1	6341797	12	-3.10539	2.72118
1	6342176	12	-2.95723	2.50805
1	6363245	19	2.63084	2.0697
1	6363557	10	-2.87015	2.38692
1	6365893	12	-2.58239	2.00825
1	6366032	12	-2.5865	2.01343
1	6366088	19	2.77809	2.26218
1	6493740	12	-2.68253	2.13627
1	6494413	20	3.21365	2.88253
1	6494868	17	2.71259	2.17549
1	6494883	17	2.71259	2.17549
1	6495648	21	2.9161	2.45046
1	6495699	21	2.9161	2.45046
1	6506756	21	2.6196	2.05536
1	6510329	21	2.93132	2.4717
1	6511101	21	2.80901	2.3037
1	6511237	21	2.80901	2.3037
1	6511417	21	2.62729	2.06515
1	6512213	21	2.62729	2.06515
1	6550653	21	2.75721	2.23436
1	6555751	8	-2.75423	2.2304
1	6555788	21	2.65634	2.10241
1	6565849	20	2.58959	2.01732
1	6566147	21	3.09503	2.706
1	6566221	20	2.96801	2.52327
1	6567357	21	2.74877	2.22315
1	6567362	21	2.74877	2.22315
1	6571710	17	2.58235	2.0082
1	6575792	20	2.62823	2.06636
1	6581154	16	3.59827	3.49439
1	6581242	15	-3.15503	2.79457
1	6581421	17	3.62403	3.53754
1	6581707	17	3.82914	3.89078
1	6581723	18	4.12743	4.43552
1	6581840	17	3.70759	3.67935
1	6582166	12	2.90686	2.43762
1	6582314	9	2.62128	2.0575
1	6582537	16	3.68186	3.63537
1	6583513	12	2.79388	2.28334
1	6583640	17	-2.90518	2.43529
1	6585174	15	-2.89612	2.42273
1	6585360	15	-2.64695	2.09032
1	6586033	20	-2.60258	2.03374
1	6586050	11	2.85663	2.36839
1	6586188	15	-3.13403	2.76341
1	6586196	10	2.58544	2.01209
1	6586306	14	-3.32844	3.05882
1	6586311	15	-3.01845	2.59504
1	6586324	15	-3.01845	2.59504
1	6586847	12	3.07136	2.67145
1	6587217	12	2.70258	2.16239
1	6588512	15	3.15394	2.79295
1	6588516	15	3.15394	2.79295
1	6588907	17	-2.81289	2.30893
1	6589027	13	2.84572	2.35349
1	6589587	14	3.16718	2.81269
1	6590013	18	3.89231	4.00308
1	6590132	9	2.67692	2.12899
1	6590161	17	-2.75722	2.23436
1	6593004	13	-3.02875	2.60983
1	6593009	13	-3.02875	2.60983
1	6593141	17	3.1293	2.75641
1	6593227	13	-2.99198	2.55725
1	6593263	13	-2.99198	2.55725
1	6593346	13	-3.03506	2.61891
1	6593482	17	3.10406	2.71923
1	6593743	16	2.76325	2.24238
1	6594186	15	-2.6381	2.07898
1	6594255	13	-3.1715	2.81915
1	6594483	13	-3.21933	2.89113
1	6594540	13	-3.22009	2.89228
1	6594623	13	-3.22009	2.89228
1	6594849	13	2.61695	2.05198
1	6594930	14	-3.20906	2.87559
1	6595051	14	-3.17811	2.82904
1	6595062	14	-3.17811	2.82904
1	6595729	14	-3.72631	3.71152
1	6596193	10	2.9287	2.46804
1	6596676	17	-2.68573	2.14043
1	6597351	16	3.40819	3.18445
1	6597751	10	3.04603	2.63472
1	6600904	9	2.73829	2.2093
1	6601853	13	2.57937	2.00444
1	6604940	15	3.45364	3.25722
1	6605804	13	-3.38225	3.14331
1	6605854	11	2.64747	2.091
1	6605912	11	2.65639	2.10248
1	7190688	25	2.74222	2.21449
1	7219671	14	-2.63148	2.07052
1	7220019	12	-2.69901	2.15772
1	7220270	12	-2.93556	2.47762
1	7234936	22	2.58443	2.01082
1	7344328	9	2.70253	2.16233
1	7351702	20	-2.78859	2.27623
1	7400859	7	2.99142	2.55646
1	7403634	15	3.04918	2.63928
1	7532162	20	2.58273	2.00867
1	7566924	9	-2.77433	2.25715
1	7619405	15	3.21636	2.88664
1	7619450	18	-2.86608	2.38133
1	7620218	17	-2.61111	2.04456
1	7621605	16	-2.62793	2.06598
1	7622034	13	2.59699	2.02666
1	7622064	13	2.59699	2.02666
1	7622727	12	3.12105	2.74423
1	7622731	8	2.69818	2.15664
1	7624370	20	2.70501	2.16557
1	7624377	20	2.70501	2.16557
1	7631122	20	2.6086	2.04137
1	7743239	13	2.69602	2.15383
1	7863732	23	3.1032	2.71797
1	7870059	8	-2.68394	2.13811
1	7876423	9	-2.93807	2.48113
1	7876448	9	-2.93807	2.48113
1	7876775	11	-2.7381	2.20904
1	7891044	18	2.58873	2.01624
1	7891089	10	-2.88184	2.403
1	7891231	10	-2.82371	2.32357
1	7891422	17	2.73328	2.20268
1	7891526	20	3.26295	2.95758
1	7892733	21	3.09784	2.7101
1	7892744	9	-3.07898	2.68254
1	7892835	9	-2.94151	2.48596
1	7892867	10	-2.64047	2.08201
1	7907758	25	2.72851	2.1964
1	8276193	7	-2.6283	2.06645
1	8495835	9	2.79693	2.28743
1	8495927	9	2.80276	2.29527
1	8496178	8	3.15094	2.78849
1	8496287	7	2.61392	2.04813
1	8640623	25	2.8748	2.39332
1	8641025	8	-2.68663	2.14161
1	8641037	8	-2.60651	2.03872
1	8871788	10	2.74754	2.22152
1	8871789	10	2.74754	2.22152
1	9012328	15	3.00813	2.58027
1	9325253	15	2.92926	2.46881
1	9596191	11	2.65796	2.10449
1	9596557	12	2.75444	2.23068
1	9632864	14	2.88945	2.4135
1	9632876	14	2.88945	2.4135
1	9632877	14	2.88945	2.4135
1	9632976	13	2.8811	2.40199
1	9633047	14	3.04447	2.63248
1	9637453	15	2.86562	2.38071
1	9731668	10	-3.22563	2.90068
1	9731685	10	-3.22563	2.90068
1	9731750	19	2.81929	2.31758
1	10073535	24	2.63759	2.07833
1	10078173	23	2.66616	2.11507
1	10078354	23	2.65409	2.0995
1	10080149	24	2.76	2.23806
1	10080870	24	2.83374	2.33717
1	10082568	22	2.67451	2.12587
1	10083801	24	2.76016	2.23827
1	10083817	24	2.76016	2.23827
1	10135857	23	2.89656	2.42334
1	10136360	23	3.06515	2.66242
1	10320688	14	-3.39554	3.16436
1	10320730	17	-3.12002	2.74271
1	10376373	20	-2.61279	2.04669
1	10376425	20	-2.61279	2.04669
1	10376490	11	2.98124	2.54199
1	10376528	7	2.61677	2.05175
1	10376619	12	3.60013	3.49749
1	10376722	8	2.89536	2.42168
1	10376752	12	3.74092	3.73672
1	10376795	11	3.63727	3.55981
1	10376828	10	3.47104	3.2853
1	10376873	9	3.40636	3.18154
1	10376918	7	3.07435	2.67579
1	10376964	8	2.82404	2.32401
1	10377245	7	2.74808	2.22224
1	10377400	9	2.6448	2.08756
1	10378174	9	2.62111	2.05728
1	10378231	9	2.68397	2.13814
1	10378899	19	-2.88439	2.40653
1	10378923	12	3.34314	3.08179
1	10378930	12	3.34314	3.08179
1	10378981	13	4.08515	4.35607
1	10379002	12	3.57272	3.45186
1	10379010	12	3.57272	3.45186
1	10381426	20	-2.6662	2.11513
1	10491083	20	2.9481	2.49521
1	10491760	20	3.05769	2.65159
1	10506409	20	2.71856	2.18332
1	10506543	20	2.73676	2.20727
1	11260472	14	2.65393	2.09931
1	11350681	11	-2.93824	2.48138
1	11365230	22	2.59687	2.02651
1	11365975	22	2.94567	2.4918
1	11366646	21	3.06924	2.66836
1	11366663	21	3.06924	2.66836
1	11367112	20	2.91499	2.44891
1	11390109	23	2.70244	2.16221
1	11460621	7	2.59079	2.01883
1	11540763	8	2.73085	2.19948
1	11540774	8	2.73085	2.19948
1	11540777	9	2.92985	2.46964
1	11541545	8	2.68403	2.13822
1	11637165	20	2.70189	2.16149
1	11762078	7	-3.02514	2.60464
1	11763682	19	-2.87201	2.38948
1	11763756	12	3.35194	3.09556
1	11768955	17	-2.70364	2.16377
1	11769439	14	3.20349	2.86718
1	11769548	15	3.65336	3.58698
1	11770326	11	3.30325	3.01968
1	11770445	7	3.19713	2.85761
1	11770609	13	3.23758	2.91884
1	11770824	11	2.83929	2.34473
1	11770831	11	2.83929	2.34473
1	11770959	13	3.1778	2.82858
1	11771946	14	2.72373	2.1901
1	11773035	18	-3.22042	2.89278
1	11773456	13	3.41098	3.18889
1	11833212	12	-2.57962	2.00476
1	11915076	9	2.80808	2.30243
1	11915087	10	3.04029	2.62644
1	11915098	9	2.83296	2.33612
1	11945736	11	2.80313	2.29577
1	11999496	12	2.68894	2.14461
1	12086568	7	-2.68462	2.13899
1	12086902	7	-3.02354	2.60235
1	12086925	7	-3.02354	2.60235
1	12086983	22	2.78643	2.27333
1	12133181	25	2.67036	2.1205
1	12288766	25	2.71245	2.17531
1	12431122	7	2.60936	2.04234
1	12431124	7	2.60936	2.04234
1	12431207	7	2.60936	2.04234
1	12431256	7	2.59072	2.01875
1	12596356	25	2.75678	2.23378
1	12623269	25	2.74166	2.21375
1	12642237	25	2.77862	2.26288
1	12642357	24	2.74894	2.22338
1	13095781	25	2.64345	2.08584
1	13157312	7	3.25239	2.94142
1	13409128	14	-3.05793	2.65195
1	13411054	17	-2.82493	2.32522
1	13412223	16	2.79964	2.29107
1	13414254	18	2.80303	2.29564
1	13415686	16	2.89547	2.42183
1	13415775	15	2.66849	2.11809
1	13415864	14	-2.91278	2.44585
1	13416117	16	-2.62041	2.05638
1	13416389	15	-2.61398	2.0482
1	13418021	17	2.81648	2.31379
1	13418901	14	-2.95002	2.49791
1	13419257	14	-2.69557	2.15324
1	13419298	14	-2.71042	2.17264
1	13419319	14	-2.71042	2.17264
1	13678233	16	2.57732	2.00188
1	13903367	21	-3.05883	2.65325
1	14271640	7	2.61434	2.04867
1	14324749	9	-2.78793	2.27535
1	14324759	9	-2.78793	2.27535
1	14324765	9	-2.78793	2.27535
1	14325111	9	-2.67275	2.1236
1	14333632	16	2.70866	2.17034
1	14410867	8	-2.67343	2.12448
1	14429853	10	-3.08035	2.68454
1	14429875	14	-2.62034	2.05629
1	14429939	14	-2.80164	2.29376
1	14430110	14	-3.1857	2.84043
1	14430687	15	3.0945	2.70521
1	14430699	13	2.64747	2.09099
1	14430702	16	-2.78245	2.26801
1	14430839	17	3.33677	3.07181
1	14430904	15	2.86292	2.37701
1	14430965	17	3.35299	3.09722
1	14430996	17	3.34854	3.09024
1	14431225	13	2.74303	2.21556
1	14432650	15	-2.6253	2.06261
1	14440744	17	2.78959	2.27757
1	14441811	15	-3.17654	2.82668
1	14441890	19	-2.83707	2.34171
1	14441943	15	-2.5968	2.02643
1	14445189	15	3.37952	3.13899
1	14445198	15	3.37952	3.13899
1	14449943	12	-3.22531	2.90019
1	14575141	8	-2.88083	2.40161
1	14576589	9	2.57698	2.00144
1	14604490	21	2.91871	2.45409
1	14624117	14	-2.78542	2.27198
1	14694109	25	-3.22595	2.90116
1	14808856	25	-2.59308	2.02173
1	14888786	10	-2.95786	2.50894
1	14897389	15	3.02415	2.60322
1	14897681	16	3.26446	2.9599
1	14897720	16	-2.99576	2.56263
1	14897784	14	3.36535	3.11663
1	14926221	13	2.87705	2.39641
1	14926477	16	3.09767	2.70986
1	14926540	16	3.39236	3.15931
1	15027654	9	-2.92102	2.45731
1	15064120	16	-2.94112	2.48542
1	15064144	17	-2.63992	2.08132
1	15064162	17	-2.69325	2.15022
1	15119296	14	2.77884	2.26317
1	15120149	13	2.71911	2.18404
1	15150394	8	-3.16005	2.80206
1	15154828	18	-2.92235	2.45916
1	15155295	18	-2.84974	2.35897
1	15172199	21	-2.85633	2.36798
1	15172251	20	-3.05964	2.65442
1	15175147	20	-2.64751	2.09104
1	15231182	20	-3.06371	2.66033
1	15231203	20	-3.06371	2.66033
1	15231211	20	-3.06371	2.66033
1	15231218	20	-3.06371	2.66033
1	15232813	19	-2.7571	2.23421
1	15233386	22	-2.67655	2.12852
1	15233441	19	-3.24412	2.9288
1	15233494	11	3.3432	3.08188
1	15233535	9	2.9172	2.45199
1	15233816	18	-2.87737	2.39685
1	15234862	10	2.58956	2.01728
1	15234866	10	2.58956	2.01728
1	15238873	11	2.75282	2.22852
1	15239549	12	2.73565	2.20581
1	15246507	12	2.89781	2.42507
1	15276032	21	-2.85397	2.36475
1	15276210	8	2.94242	2.48723
1	15276273	8	2.83304	2.33623
1	15276275	8	2.83304	2.33623
1	15276501	7	2.75899	2.23672
1	15276686	8	3.54071	3.39898
1	15276697	8	3.33861	3.0747
1	15277361	8	2.78264	2.26827
1	15277642	10	2.94787	2.49489
1	15279433	12	2.77031	2.25179
1	15280095	20	-2.67491	2.12639
1	15280573	20	-2.80616	2.29985
1	15281151	11	2.96716	2.52206
1	15281168	9	2.63916	2.08033
1	15281248	11	3.1502	2.78739
1	15281298	9	2.64747	2.091
1	15281321	9	2.64747	2.091
1	15281322	9	2.64747	2.091
1	15281445	12	3.69947	3.66544
1	15281578	7	2.58914	2.01675
1	15281584	7	2.58914	2.01675
1	15281892	11	3.22249	2.89592
1	15281930	11	3.2547	2.94496
1	15282259	12	3.6974	3.66191
1	15282393	20	-3.03114	2.61327
1	15282472	12	3.60842	3.51135
1	15282503	7	2.58283	2.00881
1	15282504	7	2.58283	2.00881
1	15303843	14	2.59236	2.02082
1	15312665	22	3.06552	2.66296
1	15340878	13	2.71979	2.18494
1	15382682	13	-2.76284	2.24183
1	15411058	9	-2.79767	2.28842
1	15499450	7	2.73418	2.20387
1	15510297	11	2.67618	2.12804
1	15510505	9	2.92689	2.4655
1	15510678	20	-2.86359	2.37792
1	15510975	22	-2.77703	2.26076
1	15512356	23	-2.80279	2.29531
1	15512394	22	-2.74274	2.21517
1	15512467	22	-2.68979	2.14571
1	15513014	20	-2.74192	2.21409
1	15517066	20	-2.65538	2.10117
1	15553735	10	2.58535	2.01197
1	15573541	7	2.6499	2.09412
1	15573715	9	2.60485	2.03662
1	15573753	9	2.60485	2.03662
1	15573853	9	3.07654	2.67899
1	15573955	9	3.19217	2.85014
1	15573967	8	2.93838	2.48157
1	15574125	9	2.64053	2.08209
1	15574853	7	3.05522	2.64802
1	15574902	9	3.40557	3.18029
1	15574954	8	3.39945	3.17056
1	15771749	22	-2.7089	2.17065
1	15773633	22	-2.66096	2.10836
1	15773679	22	-2.66717	2.11638
1	15773782	23	-2.69297	2.14985
1	15773783	23	-2.69297	2.14985
1	15926088	8	-2.75856	2.23615
1	15926227	21	2.90292	2.43214
1	15931205	24	3.26503	2.96077
1	15931386	23	2.79242	2.28138
1	15931605	24	3.00122	2.57041
1	15931625	24	3.00122	2.57041
1	15931636	24	3.00122	2.57041
1	15931957	23	2.687	2.14209
1	15932696	23	2.84913	2.35814
1	15932924	23	3.02969	2.61118
1	15933050	21	3.05455	2.64706
1	15933144	22	2.86754	2.38334
1	15933161	22	2.86754	2.38334
1	15971840	24	2.98041	2.54082
1	15971974	22	2.83034	2.33257
1	15973703	8	-2.60245	2.03358
1	16027828	25	2.59448	2.02349
1	16108573	24	2.72937	2.19753
1	16110549	23	3.45318	3.25647
1	16110710	10	-2.57587	2.00006
1	16111152	23	3.51218	3.35218
1	16111378	19	2.63031	2.06902
1	16239943	21	2.88646	2.40937
1	16246267	9	-2.73064	2.19921
1	16246268	9	-2.73064	2.19921
1	16318503	14	2.84755	2.35598
1	16318517	14	2.84755	2.35598
1	16318693	20	4.05494	4.29975
1	16393591	10	-2.60714	2.03952
1	16393656	12	-2.57693	2.00138
1	16394090	23	2.73508	2.20505
1	16577983	25	-3.17872	2.82995
1	16704530	9	3.78233	3.80864
1	16704542	7	3.36563	3.11709
1	17225375	24	-2.80638	2.30016
1	17226056	24	-2.66808	2.11756
1	17230398	8	2.81351	2.30977
1	17233034	7	2.72097	2.18648
1	17233211	8	3.48942	3.31508
1	17233308	25	-2.86825	2.38431
1	18208076	8	2.6092	2.04213
1	18224410	9	2.86318	2.37736
1	18224901	22	-2.81844	2.31644
1	18225071	22	-2.81844	2.31644
1	18225218	23	-2.67147	2.12194
1	18225267	22	-2.92671	2.46526
1	18225353	22	-2.92671	2.46526
1	18225411	7	3.07754	2.68045
1	18225619	8	3.45691	3.26248
1	18225628	23	-3.2689	2.96671
1	18225671	25	-2.5974	2.02718
1	18225895	8	3.20926	2.8759
1	18225956	7	2.91646	2.45096
1	18226053	8	3.17739	2.82796
1	18226116	23	-2.90188	2.43071
1	18226158	9	3.4074	3.18319
1	18226354	8	2.92042	2.45648
1	18226434	8	2.92029	2.4563
1	18226512	22	-2.91733	2.45217
1	18226526	9	3.16397	2.8079
1	18226550	9	3.16397	2.8079
1	18226701	7	2.85448	2.36545
1	18226702	7	2.85448	2.36545
1	18226758	23	-2.8486	2.35741
1	18226851	8	3.10478	2.72029
1	18226910	23	-2.87905	2.39917
1	18227055	22	-3.32328	3.05077
1	18227455	8	3.58364	3.47001
1	18227618	23	-3.35853	3.10591
1	18227746	24	-3.21715	2.88783
1	18227791	24	-3.21715	2.88783
1	18228111	22	-3.08082	2.68522
1	18228124	9	3.34007	3.07698
1	18228285	24	-2.66736	2.11663
1	18228405	7	2.99285	2.55849
1	18279685	8	3.88581	3.99145
1	18279690	8	3.88581	3.99145
1	18279799	22	-3.77374	3.79366
1	18279870	24	-3.31164	3.03268
1	18279995	24	-3.47832	3.29708
1	18280021	8	3.96827	4.14028
1	18280051	25	-3.30477	3.02203
1	18280227	22	-3.79431	3.82957
1	18483682	8	-2.61081	2.04418
1	18797100	23	2.72514	2.19196
1	18798223	21	2.85679	2.36861
1	18802024	24	2.74304	2.21558
1	18981389	7	2.59802	2.02797
1	19029365	9	-2.78095	2.266
1	19032352	20	3.19486	2.85419
1	19032493	10	2.66725	2.11648
1	19032508	10	2.66725	2.11648
1	19032513	10	2.66725	2.11648
1	19032963	9	2.59534	2.02459
1	19033341	10	2.60934	2.04231
1	19033406	10	2.60934	2.04231
1	19033435	10	2.60934	2.04231
1	19033786	18	2.90709	2.43794
1	19042166	19	3.70735	3.67894
1	19042176	12	-3.49708	3.32755
1	19042407	20	4.17064	4.5175
1	19042425	20	4.17064	4.5175
1	19219828	9	-3.58814	3.47749
1	19798739	9	-3.08069	2.68503
1	19824148	21	2.87178	2.38916
1	19912401	10	2.60127	2.03209
1	19912413	11	2.77901	2.26341
1	19912642	13	2.72842	2.19627
1	19912652	16	3.18936	2.84592
1	19915943	19	2.74304	2.21557
1	19981556	7	-3.09965	2.71276
1	20180064	11	-3.08567	2.6923
1	20420703	7	-2.59187	2.0202
1	20422417	9	-2.72248	2.18846
1	20422485	7	-3.36843	3.1215
1	20422521	9	-2.68536	2.13995
1	20422660	9	-2.69869	2.1573
1	20423571	9	-2.72657	2.19385
1	20423687	9	-2.67577	2.12751
1	20478407	7	2.72247	2.18845
1	20478440	7	2.72247	2.18845
1	20606421	7	3.34	3.07686
1	20606758	7	2.74362	2.21634
1	20606771	7	2.87916	2.39932
1	20607033	7	2.913	2.44615
1	20638359	7	2.79417	2.28372
1	20638450	7	2.82903	2.33078
1	20785794	25	-2.61553	2.05017
1	20785809	23	-2.68214	2.13577
1	21139113	18	-3.14131	2.77419
1	21214255	25	2.60132	2.03214
1	21230465	25	2.90483	2.4348
1	21230488	25	2.90483	2.4348
1	21363373	23	2.60113	2.03191
1	21377229	22	2.61758	2.05279
1	21377394	8	-2.99536	2.56206
1	21378047	8	-3.00854	2.58087
1	21378515	10	-2.65229	2.09719
1	21378849	8	-3.02949	2.61089
1	21379880	8	-2.76829	2.2491
1	21379896	8	-2.76829	2.2491
1	21380002	8	-2.83657	2.34102
1	21380602	9	-2.83719	2.34187
1	21380795	8	-3.01118	2.58463
1	21381151	8	-2.70139	2.16084
1	21382287	9	-2.65276	2.0978
1	21382518	9	-2.97333	2.53079
1	21393163	8	-2.97767	2.53693
1	21510960	7	-2.6511	2.09566
1	21511098	7	-2.68454	2.13889
1	21512667	13	-2.62129	2.05751
1	21534174	15	2.76938	2.25055
1	21610657	19	2.81377	2.31012
1	21776506	9	-3.00722	2.57898
1	21851697	12	2.86452	2.3792
1	22080759	18	2.93622	2.47855
1	22097671	14	-2.7365	2.20693
1	22275226	15	-2.66423	2.11258
1	22275239	14	-2.83652	2.34095
1	22276028	23	2.62854	2.06676
1	23292494	9	-3.10389	2.71898
1	23292986	9	-2.94697	2.49362
1	23400886	8	2.65547	2.10129
1	23400889	9	2.78579	2.27248
1	23436001	8	2.9519	2.50055
1	24272340	25	2.81347	2.30972
1	24277929	7	-3.00929	2.58193
1	24570683	20	2.95844	2.50976
1	24660177	16	2.66306	2.11107
1	24799796	25	2.64854	2.09237
1	25060490	7	2.69523	2.1528
1	25060502	9	2.934	2.47544
1	25113415	12	2.67773	2.13004
1	25114446	12	2.72549	2.19243
1	25269879	13	3.91499	4.04379
1	25270070	7	2.58275	2.0087
1	25270106	20	-2.61252	2.04635
1	25302947	16	-2.92767	2.46659
1	25355913	15	-2.73243	2.20156
1	25355926	15	-2.73243	2.20156
1	25359278	15	2.80301	2.2956
1	25360054	16	-2.72426	2.19081
1	25360079	16	-2.71392	2.17723
1	25465966	15	-2.95858	2.50996
1	25466354	16	-2.79109	2.27958
1	25478835	16	-3.35406	3.09889
1	25481902	16	-3.07927	2.68297
1	25482365	16	-3.00075	2.56974
1	25482386	16	-2.96982	2.52581
1	25583453	20	2.8702	2.38699
1	25584169	9	-3.20435	2.86849
1	25584581	18	-2.64518	2.08806
1	25584598	18	-2.79015	2.27832
1	25674123	7	-2.85143	2.36129
1	25675328	7	-2.74998	2.22476
1	25730080	8	-2.77537	2.25855
1	25730389	23	2.92239	2.45923
1	25730447	8	-2.69495	2.15243
1	25795003	7	-2.7896	2.27759
1	25805689	7	-2.74785	2.22194
1	25817091	8	-2.65372	2.09903
1	25817242	8	-2.59277	2.02133
1	25817431	8	-2.83837	2.34347
1	25817543	7	-3.27957	2.98311
1	25818740	7	-2.84135	2.34754
1	25820090	7	-2.6335	2.07309
1	25820490	7	-2.63733	2.07799
1	25820600	7	-2.67819	2.13064
1	25820624	7	-2.67819	2.13064
1	25848109	9	-2.93274	2.47368
1	25848569	8	-3.18193	2.83477
1	25848639	7	-3.45637	3.26162
1	25848741	10	-2.65064	2.09507
1	25849132	10	-2.65659	2.10272
1	25849594	9	-3.26855	2.96617
1	25850464	10	-2.64368	2.08614
1	25850531	9	-2.80066	2.29245
1	25850721	8	-3.03976	2.62568
1	25863780	9	-2.63773	2.07851
1	25936845	21	2.67356	2.12464
1	25989025	20	3.05493	2.6476
1	25989027	20	3.05493	2.6476
1	26078670	22	2.79663	2.28703
1	26085267	21	2.62251	2.05906
1	26161622	18	2.69292	2.14979
1	26162962	18	2.83741	2.34218
1	26164583	18	2.68459	2.13896
1	26321878	7	-2.75721	2.23435
1	26437057	7	-2.65093	2.09544
1	26658257	23	3.43853	3.23292
1	26658286	24	3.68061	3.63324
1	26658326	24	3.68061	3.63324
1	26658376	24	3.68061	3.63324
1	26658530	24	3.65486	3.58952
1	26658839	25	3.9632	4.13105
1	26841903	8	-2.67972	2.13263
1	27053363	10	2.65525	2.101
1	27053457	19	-2.69349	2.15053
1	27053543	18	-2.93084	2.47102
1	27058530	13	2.80305	2.29566
1	27310501	21	2.58869	2.01618
1	27312317	24	2.90417	2.43389
1	27387358	9	-2.69143	2.14784
1	27388971	9	-2.58439	2.01076
1	27389660	9	-3.12627	2.75193
1	27389924	11	-2.8401	2.34583
1	27390020	10	-3.00506	2.57589
1	27716882	8	-2.84936	2.35845
1	28237259	25	2.97522	2.53346
1	28390064	20	2.62955	2.06804
1	28610470	20	2.9845	2.54662
1	28927662	13	2.64303	2.0853
1	28927672	13	2.64303	2.0853
1	28927744	13	2.67595	2.12773
1	28927967	14	2.95905	2.51061
1	28927977	12	2.72861	2.19654
1	28928095	12	2.85405	2.36486
1	28928104	12	2.85405	2.36486
1	28929115	15	2.67008	2.12014
1	28929192	15	2.71202	2.17475
1	28929343	15	2.70674	2.16783
1	28930206	15	2.6796	2.13248
1	29054683	25	2.6095	2.04252
1	29223916	18	2.9693	2.52509
1	29223918	18	2.9693	2.52509
1	29223936	19	3.12909	2.7561
1	29224016	15	2.58759	2.0148
1	29227859	16	2.62981	2.06838
1	29228081	16	2.75264	2.22829
1	29250047	13	-2.62542	2.06277
1	29251903	14	-3.01582	2.59128
1	29252410	16	-3.25637	2.94751
1	29252500	15	3.16948	2.81613
1	29333171	18	3.38766	3.15186
1	29333348	12	-3.08396	2.6898
1	29333580	19	3.39192	3.15861
1	29333684	14	2.74829	2.22253
1	29337210	8	-2.85426	2.36515
1	29474808	7	-2.64295	2.08519
1	29486329	24	2.86649	2.3819
1	29498743	7	-2.58633	2.01321
1	29575262	15	2.76934	2.2505
1	29635637	17	3.00075	2.56973
1	29857328	8	-2.64846	2.09227
1	29858871	8	-2.63424	2.07404
1	30082840	15	2.73382	2.2034
1	30083127	13	2.61018	2.04338
1	30273854	23	2.91099	2.44336
1	30278094	10	-2.60774	2.04028
1	30314960	17	3.09258	2.70241
1	30315730	12	-2.89029	2.41467
1	30492869	9	-2.59508	2.02425
1	30542816	21	2.6664	2.11538
1	30813457	25	2.71769	2.18218
1	30813459	25	2.71769	2.18218
1	31385679	16	-2.87959	2.39991
1	31385701	15	-3.00209	2.57165
1	31385765	15	-3.45032	3.25188
1	31385798	16	-3.15122	2.78891
1	31385807	17	-3.06416	2.66098
1	31429304	8	-3.03382	2.61712
1	31429347	8	-2.63073	2.06955
1	31810019	14	2.7578	2.23513
1	31862320	17	-2.81353	2.3098
1	31863140	16	-2.81847	2.31648
1	31872245	19	-2.6702	2.1203
1	31897651	10	-2.68418	2.13842
1	32272972	11	-3.27338	2.9736
1	32506791	17	-2.61952	2.05526
1	32551195	7	2.75026	2.22513
1	32551576	22	-2.82479	2.32503
1	32551615	22	-2.82479	2.32503
1	32552146	9	2.78205	2.26747
1	32552581	9	2.83802	2.343
1	32552766	8	2.59221	2.02063
1	32552897	9	2.9322	2.47292
1	32553060	8	2.77316	2.25559
1	32553090	8	2.73875	2.20991
1	32553217	8	2.68874	2.14435
1	32553475	9	2.87635	2.39544
1	32553486	9	2.87635	2.39544
1	32553495	8	2.60993	2.04306
1	32554093	9	2.81224	2.30805
1	32554102	9	2.81224	2.30805
1	32555054	9	3.39647	3.16583
1	32555063	22	-2.96244	2.5154
1	32565526	17	-2.63606	2.07636
1	32719389	8	-3.2721	2.97162
1	32868365	9	-2.65568	2.10155
1	32869239	9	-2.69282	2.14966
1	32869319	9	-2.70595	2.16679
1	32900068	19	2.75507	2.23152
1	32900267	20	3.69357	3.65535
1	32900506	16	3.02936	2.61071
1	32900663	20	2.86354	2.37786
1	32900810	20	2.86354	2.37786
1	32900824	20	2.86354	2.37786
1	32900850	19	2.59658	2.02615
1	32901039	20	2.81645	2.31375
1	32901219	21	2.95175	2.50034
1	32901225	21	2.95175	2.50034
1	32901298	21	2.95175	2.50034
1	32901874	21	3.72506	3.70938
1	32901922	18	3.08528	2.69173
1	32901928	19	3.31654	3.0403
1	32901977	17	2.80224	2.29458
1	32902136	19	2.94828	2.49547
1	32902187	19	2.9069	2.43767
1	32902211	20	3.14578	2.78082
1	33013985	17	2.63767	2.07842
1	33068745	7	-2.66291	2.11087
1	33097997	25	2.93393	2.47535
1	33220385	8	-2.80958	2.30446
1	33220389	8	-2.80958	2.30446
1	33220399	23	3.06987	2.66928
1	33232776	19	2.6089	2.04175
1	33232804	11	-2.61675	2.05173
1	33234479	18	2.62505	2.0623
1	33234502	19	2.90328	2.43265
1	33237113	13	-2.66847	2.11806
1	33241682	18	2.61811	2.05346
1	33303084	25	3.16667	2.81193
1	33303092	25	3.13154	2.75972
1	33513245	22	2.59968	2.03007
1	33621755	8	2.74001	2.21157
1	33653585	13	2.59466	2.02371
1	33732661	9	3.12897	2.75593
1	33733395	7	2.68589	2.14063
1	33733632	25	-3.02801	2.60877
1	33734527	7	3.30855	3.02789
1	33734608	24	-3.17909	2.83051
1	33735969	23	-2.64817	2.09189
1	34263044	12	2.8186	2.31665
1	34307311	10	2.76952	2.25073
1	34456291	7	2.78362	2.26958
1	34456411	7	2.96767	2.52279
1	34456573	7	3.23369	2.91293
1	34961011	11	2.99371	2.55972
1	35763091	8	-2.98154	2.54241
1	35913559	8	2.64139	2.08319
1	35913577	8	2.64139	2.08319
1	35913595	8	2.64139	2.08319
1	35913640	8	2.63345	2.07303
1	35913702	7	2.85148	2.36135
1	35913892	8	2.91561	2.44977
1	35913992	8	3.15443	2.79368
1	35953476	8	-2.60798	2.04058
1	35953480	8	-2.60798	2.04058
1	35980740	10	2.70621	2.16714
1	36006015	19	2.61192	2.04559
1	36006188	7	-3.81706	3.8695
1	36006274	20	3.14737	2.78319
1	36006474	20	2.87767	2.39726
1	36006536	20	2.82296	2.32255
1	36163177	25	-2.68407	2.13828
1	36326138	17	2.62627	2.06385
1	36326197	17	2.62627	2.06385
1	36364221	7	2.6473	2.09078
1	36393698	19	-2.67453	2.1259
1	36432970	20	2.9379	2.48091
1	36434037	23	2.614	2.04823
1	36435764	7	-2.82769	2.32896
1	36435905	7	-2.93231	2.47308
1	36442507	25	2.62774	2.06573
1	36470159	23	2.70019	2.15927
1	36711618	24	2.61269	2.04657
1	36936509	11	-2.77825	2.26239
1	37046934	10	-2.71651	2.18062
1	37158882	25	3.08917	2.69741
1	37508473	8	-2.80675	2.30065
1	37508474	8	-2.80675	2.30065
1	37514022	9	-2.74665	2.22035
1	37633636	24	2.61145	2.04499
1	37633889	25	2.95467	2.50445
1	37634267	24	2.6443	2.08693
1	37635476	25	2.87262	2.39032
1	37639667	24	2.70585	2.16667
1	38106859	9	2.60184	2.0328
1	38107003	14	-2.58842	2.01585
1	38283009	20	2.82302	2.32263
1	38633863	10	-2.61231	2.04608
1	38633980	9	-2.70031	2.15942
1	38634648	9	-2.85405	2.36486
1	38810780	12	2.69299	2.14987
1	38811472	12	2.82238	2.32177
1	38816391	12	2.69827	2.15676
1	39109466	14	2.84607	2.35397
1	39109532	14	2.74399	2.21684
1	39419667	17	3.32598	3.05499
1	39419843	18	3.63897	3.56268
1	39419934	17	3.29519	3.00721
1	39420293	13	-3.40094	3.17293
1	41108405	7	-2.63614	2.07646
1	41108480	7	-2.65867	2.1054
1	41213725	13	-2.59867	2.02879
1	41213785	13	-2.7271	2.19454
1	41213963	14	-2.77924	2.26372
1	41214022	14	-2.7043	2.16464
1	41403558	13	-2.81842	2.3164
1	41438149	7	2.85382	2.36455
1	41453717	16	2.79104	2.27952
1	41536935	16	2.79786	2.28868
1	41537721	15	-2.94673	2.49328
1	41537782	15	-2.7281	2.19585
1	41543292	13	-2.7793	2.2638
1	41543342	18	3.10502	2.72064
1	41543780	15	2.57834	2.00316
1	41630885	10	-3.30046	3.01535
1	41630973	12	-2.95315	2.50231
1	41693920	12	3.02487	2.60425
1	42341358	24	2.58745	2.01462
1	42341708	24	2.5863	2.01318
1	42885708	24	2.89379	2.41951
1	42888016	24	2.86248	2.3764
1	43413402	20	2.78121	2.26635
1	43803643	19	-2.62838	2.06655
1	44041097	18	-2.74173	2.21384
1	44041099	18	-2.74173	2.21384
1	44041109	18	-2.78696	2.27405
1	44144407	21	2.73559	2.20573
1	44217165	23	2.918	2.45311
1	44689715	20	3.24852	2.93552
1	44689726	20	3.24852	2.93552
1	44689731	12	-2.71766	2.18213
1	44689861	15	2.68458	2.13894
1	44689865	15	2.75766	2.23495
1	44689872	17	3.19437	2.85345
1	44689887	17	3.01585	2.59132
1	44690461	19	2.73008	2.19846
1	44691502	21	3.04234	2.6294
1	44691516	21	3.04234	2.6294
1	44692226	21	2.90846	2.43984
1	44717298	11	2.59655	2.02611
1	44717302	11	2.59655	2.02611
1	44721626	19	2.5854	2.01204
1	44761407	17	2.60851	2.04126
1	44761435	17	2.60851	2.04126
1	44761447	17	2.67745	2.12969
1	44761563	17	2.63293	2.07236
1	44761600	18	2.95634	2.5068
1	44761902	19	3.00679	2.57836
1	44761966	19	3.00853	2.58085
1	44762016	18	2.76637	2.24654
1	44762021	18	2.76637	2.24654
1	44762178	19	2.83344	2.33677
1	44762220	19	2.83344	2.33677
1	44762227	18	2.59153	2.01976
1	44847811	16	-2.97961	2.53969
1	44847814	16	-2.97961	2.53969
1	44847833	16	-2.97961	2.53969
1	44847860	15	3.3458	3.08595
1	44848103	17	-2.85791	2.37014
1	44848460	17	-2.7567	2.23368
1	44849194	17	-3.03785	2.62293
1	44849351	17	-2.95261	2.50155
1	44849548	18	-2.99664	2.56389
1	44850222	16	-2.73984	2.21134
1	45256329	8	-2.8544	2.36534
1	45487442	8	-2.58538	2.01201
1	46109591	22	-2.60364	2.03508
1	46109943	17	-2.66777	2.11715
1	47326558	23	-2.64969	2.09385
1	47549336	23	-2.62494	2.06216
1	47549390	16	2.9261	2.46441
1	48251269	10	2.72757	2.19515
1	48251271	10	2.72757	2.19515
1	48851673	9	2.70408	2.16435
1	48851801	11	2.62741	2.06531
1	48851851	12	2.91834	2.45358
1	48852360	15	-3.37186	3.12691
1	48852361	19	-2.76055	2.2388
1	48852616	11	2.69422	2.15148
1	48853144	18	-2.65496	2.10063
1	49027721	15	2.7179	2.18245
1	49078704	14	3.17377	2.82254
1	49080370	15	2.73437	2.20412
1	50866338	17	2.62986	2.06844
1	50866757	13	-2.73959	2.21101
1	50867151	11	-3.01813	2.59458
1	50867204	12	-2.66924	2.11905
1	51038914	9	-3.068	2.66656
1	51038958	21	3.19676	2.85704
1	51038961	11	-2.62762	2.06559
1	51038990	8	-3.64926	3.58005
1	51040982	14	-2.6323	2.07155
1	51041809	12	-3.31958	3.04501
1	51041810	12	-3.39168	3.15824
1	51107377	10	-3.86203	3.94905
1	51107385	10	-3.94958	4.10631
1	51107445	12	-3.05886	2.65329
1	51670030	17	-2.9993	2.56767
1	51670093	18	-2.82599	2.32665
1	51670105	15	-2.85409	2.36491
1	51780480	9	-2.92831	2.46748
1	51956347	22	2.88137	2.40235
1	51956585	22	2.79395	2.28342
1	52028029	17	-2.86107	2.37447
1	52403513	7	-2.74938	2.22397
1	54025445	7	-3.48778	3.31242
1	54025545	21	2.82441	2.32452
1	54074003	21	3.0658	2.66336
1	54090919	22	2.84137	2.34755
1	54091123	23	3.07117	2.67117
1	54134345	24	3.19258	2.85076
1	54699083	24	2.96999	2.52606
1	54745889	7	-2.70237	2.16211
1	55301363	20	2.78078	2.26577
1	55385872	9	-2.81712	2.31465
1	55560011	22	3.0861	2.69293
1	55560371	25	3.72911	3.71634
1	55560416	21	3.16941	2.81602
1	55560471	18	2.65891	2.10572
1	55561357	18	3.01381	2.5884
1	55588546	7	-2.72379	2.19019
1	55648045	11	-2.78146	2.26668
1	56482423	7	2.662	2.1097
1	56482427	7	2.662	2.1097
1	56506127	22	3.20387	2.86776
1	56506363	22	3.20387	2.86776
1	56506367	22	3.20387	2.86776
1	56506501	22	3.17214	2.8201
1	56506694	22	3.17214	2.8201
1	56506723	22	3.17214	2.8201
1	56506745	8	-3.21599	2.88607
1	56506831	22	3.17043	2.81755
1	56506835	21	2.94779	2.49478
1	56507450	10	-2.59533	2.02457
1	56507533	10	-2.59533	2.02457
1	56507902	8	-3.16626	2.81131
1	56508685	22	3.17567	2.82539
1	56509136	21	3.13047	2.75814
1	56509270	22	3.36278	3.1126
1	56510003	21	3.26796	2.96527
1	56510111	19	2.71439	2.17785
1	56510252	8	2.58061	2.006
1	56510280	22	3.89826	4.01374
1	56510291	22	3.89826	4.01374
1	56510433	17	2.86864	2.38484
1	56510476	19	3.39024	3.15595
1	56510503	17	2.96202	2.51481
1	56510532	20	3.71871	3.69844
1	56510565	21	3.93286	4.07602
1	56510567	20	3.64007	3.56452
1	56510654	22	4.09429	4.37319
1	56510699	22	4.09429	4.37319
1	56510748	20	3.5827	3.46844
1	56510769	21	3.86188	3.94877
1	56510848	21	3.84022	3.91036
1	56510907	21	3.85007	3.92781
1	56510914	21	3.85007	3.92781
1	56511031	19	3.32345	3.05104
1	56511257	18	3.10847	2.7257
1	56511281	18	3.10847	2.7257
1	56511419	21	3.89061	4.00002
1	56511970	19	3.79982	3.83922
1	56511987	18	3.59576	3.49019
1	56512006	19	3.77017	3.78744
1	56512056	21	4.23692	4.64473
1	56512113	21	4.21337	4.59931
1	56512349	12	2.92521	2.46316
1	56512377	12	2.92521	2.46316
1	56512416	14	3.25478	2.94509
1	56512582	21	4.66531	5.51124
1	56512673	19	4.17703	4.52967
1	56512688	17	3.79197	3.82548
1	56512695	16	3.64325	3.5699
1	56696837	22	3.17047	2.81761
1	57270129	7	-2.66216	2.10991
1	57283388	23	2.76055	2.23879
1	57284597	22	2.60423	2.03583
1	57369386	19	2.94584	2.49204
1	57570655	25	2.59745	2.02725
1	58454544	18	2.85703	2.36894
1	58462896	14	-2.85808	2.37037
1	58462897	14	-2.85808	2.37037
1	58533970	12	-2.6456	2.0886
1	58743526	17	-2.75444	2.23068
1	59100364	22	2.69875	2.15739
1	59100387	22	2.72988	2.1982
1	59386779	7	-3.0217	2.5997
1	59577563	23	3.15519	2.79481
1	59577747	22	2.9889	2.55287
1	59578270	24	2.77732	2.26115
1	59579196	24	2.63077	2.0696
1	59695567	19	2.68156	2.13502
1	59723827	22	3.53631	3.39174
1	59723993	18	2.64149	2.08333
1	59724068	18	2.58524	2.01183
1	59724218	19	2.72011	2.18535
1	59724719	21	3.29985	3.01441
1	59739477	12	2.58786	2.01514
1	59753113	19	2.94789	2.49491
1	59755777	17	2.65358	2.09886
1	59755975	17	2.6103	2.04353
1	59756101	10	-2.8704	2.38726
1	59756650	17	2.94371	2.48905
1	59756723	21	3.79395	3.82895
1	59756854	16	2.64405	2.08661
1	59757169	13	-2.57976	2.00494
1	59758696	18	3.02682	2.60705
1	59762887	19	3.0574	2.65117
1	59766712	20	2.7398	2.21129
1	60115833	12	-3.56042	3.4315
1	60115854	14	-3.01898	2.59581
1	60116044	14	-2.66224	2.11001
1	60118073	9	-2.77381	2.25646
1	60437881	23	2.87474	2.39324
1	60802666	8	-2.7287	2.19664
1	60802830	8	-3.49032	3.31656
1	60852378	8	-2.80841	2.30289
1	60853308	8	-2.75157	2.22687
1	60858505	22	2.80328	2.29597
1	60858943	22	2.79996	2.2915
1	60858980	8	-2.88288	2.40444
1	60859024	22	2.80678	2.30069
1	60905525	21	3.07596	2.67815
1	60906465	9	-3.41357	3.19303
1	60907741	8	-2.73825	2.20925
1	60933482	8	-2.62097	2.0571
1	60933784	8	-2.58865	2.01614
1	61105080	8	-2.66268	2.11058
1	61116568	8	-2.72473	2.19142
1	61116717	8	-2.72473	2.19142
1	61116802	8	-2.72473	2.19142
1	61162109	22	2.86204	2.37579
1	61179778	21	2.74852	2.22283
1	61180193	22	3.34236	3.08056
1	61180677	8	-3.37104	3.12561
1	61370723	10	-2.75332	2.2292
1	61373356	10	-2.77105	2.25277
1	61383108	11	3.04113	2.62766
1	61387033	18	-2.82237	2.32175
1	61387067	18	-2.82237	2.32175
1	61387101	18	-2.81143	2.30696
1	61387163	15	3.64636	3.57516
1	61387194	16	3.85586	3.93808
1	61387291	14	3.55709	3.42599
1	61387298	10	3.21244	2.88071
1	61387370	12	3.85975	3.945
1	61387374	12	3.85975	3.945
1	61387385	14	4.39689	4.95934
1	61389022	11	3.01976	2.59692
1	61389031	11	3.01976	2.59692
1	61389453	10	2.64514	2.088
1	61520647	10	3.02353	2.60232
1	61520916	10	3.02353	2.60232
1	61521845	10	2.92916	2.46868
1	61522454	9	2.58775	2.015
1	61522635	8	3.0227	2.60114
1	61522699	9	3.36164	3.11081
1	61523077	9	2.97335	2.53081
1	61523364	9	2.87943	2.39969
1	61523446	9	2.9408	2.48496
1	61553791	11	-2.58506	2.01161
1	61564624	10	2.85364	2.36431
1	61565003	10	2.82597	2.32663
1	61571481	9	2.87505	2.39366
1	61571834	10	2.79578	2.28588
1	62125967	7	-2.72853	2.19642
1	62524440	9	-3.02633	2.60634
1	62525489	9	-2.86561	2.38069
1	62525680	9	-2.88685	2.40992
1	62653880	8	-2.69771	2.15604
1	62666707	9	-2.64847	2.09229
1	62792902	9	-2.98341	2.54507
1	65104502	21	2.62945	2.06791
1	65105095	19	2.93101	2.47126
1	65105829	19	2.62194	2.05834
1	65106176	20	2.70091	2.1602
1	65216115	7	2.71318	2.17625
1	65216284	7	2.91353	2.44689
1	65216286	7	2.91353	2.44689
1	65216341	7	2.91353	2.44689
1	65216347	7	2.91353	2.44689
1	65216377	7	2.91353	2.44689
1	65456537	11	2.68056	2.13372
1	65456742	10	2.68356	2.13761
1	65456886	10	2.93382	2.47519
1	65457128	21	-2.66321	2.11127
1	65457226	8	2.80074	2.29255
1	65457287	11	3.45547	3.26016
1	65457302	11	3.45547	3.26016
1	65457361	11	3.45547	3.26016
1	65457507	9	2.95419	2.50377
1	65457654	11	3.65823	3.59522
1	65457656	22	-2.90406	2.43374
1	65457698	11	3.70066	3.66748
1	65457984	10	3.22107	2.89376
1	65458078	11	3.3769	3.13485
1	65459131	21	-3.17836	2.82942
1	65459143	21	-3.17836	2.82942
1	65459153	21	-3.17836	2.82942
1	65460005	21	-2.8598	2.37273
1	65473591	11	2.62171	2.05804
1	66366938	19	-2.79772	2.28849
1	66366985	19	-2.79772	2.28849
1	66367009	20	-2.63061	2.0694
1	66367086	19	-2.91801	2.45312
1	66367322	19	-2.62603	2.06356
1	66642379	7	3.34611	3.08643
1	66642403	8	3.76695	3.78184
1	66642404	7	3.34484	3.08443
1	66642419	24	-3.33177	3.06402
1	66642451	25	-2.68483	2.13927
1	66642466	25	-2.68483	2.13927
1	66717480	10	2.58636	2.01325
1	66765156	8	2.66222	2.10998
1	66765212	22	-3.0767	2.67922
1	66765240	23	-3.12996	2.75738
1	66765342	23	-3.38796	3.15234
1	66765488	7	3.57756	3.4599
1	66766433	9	2.62895	2.06728
1	66766689	7	2.7554	2.23196
1	67563373	10	3.06063	2.65586
1	67563383	10	3.06063	2.65586
1	67563423	10	3.06063	2.65586
1	67563533	9	2.73492	2.20484
1	67822652	12	2.84458	2.35193
1	67969409	12	2.77918	2.26363
1	67970461	9	2.86353	2.37783
1	67971042	8	2.81836	2.31633
1	67971078	8	2.81836	2.31633
1	67971080	8	2.81836	2.31633
1	68474404	16	-2.66671	2.11579
1	69098495	8	-2.70477	2.16526
1	69100823	8	-2.69252	2.14926
1	69344043	10	2.78371	2.26969
1	69344563	11	2.6679	2.11732
1	69344694	11	2.6679	2.11732
1	69345284	11	2.68167	2.13516
1	70047141	16	-2.66402	2.11231
1	70217765	12	2.61865	2.05414
1	70218268	15	-2.76956	2.25079
1	70922748	8	2.68196	2.13553
1	70923851	8	2.59014	2.01802
1	70923885	8	2.62155	2.05784
1	71212773	22	2.61019	2.04339
1	71216901	11	-3.19878	2.86009
1	71217024	14	-2.74283	2.21529
1	71217904	11	-3.09774	2.70996
1	71224485	12	-2.70934	2.17123
1	71224566	12	-2.60969	2.04276
1	71225035	11	-2.97997	2.54019
1	71231670	9	-2.7282	2.19599
1	71342818	25	2.92102	2.45732
1	71345669	8	-2.5972	2.02693
1	71624082	14	-3.25844	2.95069
1	71764905	8	3.12438	2.74913
1	71859978	20	2.61375	2.04792
1	72194826	8	2.77307	2.25547
1	72194847	8	2.77307	2.25547
1	72196594	8	2.73677	2.20729
1	72523583	7	2.86113	2.37455
1	72523820	23	-2.60587	2.03791
1	72532584	8	2.67698	2.12907
1	72549318	7	2.6585	2.10519
1	72549629	8	2.74803	2.22218
1	72549661	8	2.74803	2.22218
1	72556130	8	2.9063	2.43684
1	72556150	8	2.91213	2.44493
1	72559348	24	-2.82924	2.33106
1	72559934	25	-2.81308	2.30919
1	72559961	25	-2.81308	2.30919
1	72559976	7	3.42206	3.20657
1	72560007	25	-2.74747	2.22143
1	72560030	25	-2.74747	2.22143
1	73538369	22	2.93076	2.47092
1	73762057	7	2.87621	2.39525
1	73762158	7	2.8695	2.38603
1	73781515	7	2.60944	2.04244
1	73881730	21	2.87028	2.38711
1	73890310	21	2.95804	2.50919
1	74311963	12	-3.07806	2.6812
1	74312096	10	-2.974	2.53173
1	75670093	24	2.64101	2.08271
1	75692731	7	-2.60354	2.03495
1	75715649	8	-2.64224	2.08428
1	75729016	25	2.83143	2.33405
1	76046891	23	2.93307	2.47415
1	76056117	24	2.90047	2.42875
1	76056229	23	2.645	2.08782
1	76056481	24	2.90975	2.44162
1	76056977	23	2.65005	2.09432
1	76057082	24	2.69635	2.15426
1	76057838	24	2.57727	2.0018
1	76318702	8	-2.63815	2.07905
1	77253105	25	2.69792	2.15631
1	77253141	25	2.69792	2.15631
1	77343365	9	-2.94536	2.49137
1	78037969	25	2.64097	2.08265
1	78042705	25	2.60611	2.03822
1	78045172	25	2.69496	2.15244
1	78321258	8	2.69842	2.15695
1	78321512	8	2.70424	2.16456
1	78321697	7	2.609	2.04189
1	78321774	8	2.67815	2.13059
1	78321795	8	2.67815	2.13059
1	78451972	12	-2.59679	2.02641
1	78594824	10	-2.76252	2.24142
1	79946419	9	-2.72618	2.19333
1	80065536	20	-2.75185	2.22725
1	80338974	9	-2.59809	2.02806
1	80628474	19	2.6043	2.03592
1	81111388	23	2.84305	2.34984
1	81111630	23	2.84305	2.34984
1	81111888	8	-2.61457	2.04895
1	81112517	23	3.27834	2.98122
1	81112526	23	3.27834	2.98122
1	81112603	23	3.25913	2.95174
1	81112811	8	-2.95099	2.49928
1	81112848	8	-2.95099	2.49928
1	81112951	24	3.41659	3.19784
1	81113251	9	-2.58855	2.016
1	81113255	22	2.85977	2.37268
1	81113649	8	-2.83983	2.34547
1	81113713	24	3.37857	3.13749
1	81113940	8	-3.00696	2.5786
1	81114018	8	-3.00696	2.5786
1	81436109	7	3.72567	3.71041
1	81436205	7	2.82403	2.324
1	81436268	9	3.22247	2.89589
1	81436275	23	-2.68913	2.14485
1	82037879	10	3.07409	2.67542
1	82045701	14	2.60106	2.03181
1	82045935	14	2.62847	2.06667
1	82046896	9	2.79062	2.27896
1	82049171	20	-2.63157	2.07063
1	82049191	18	-3.01736	2.59348
1	82049278	19	-2.83988	2.34553
1	82049299	19	-2.83988	2.34553
1	82049310	19	-2.83988	2.34553
1	82049471	20	-2.63025	2.06893
1	82049508	19	-2.83328	2.33655
1	82049516	19	-2.83328	2.33655
1	82049674	18	-2.85083	2.36046
1	82049950	19	-2.60229	2.03337
1	82056243	14	2.64428	2.0869
1	82056412	14	2.64428	2.0869
1	82056501	14	2.73547	2.20557
1	82056511	14	2.73547	2.20557
1	82069200	10	2.67021	2.12031
1	82069209	10	2.64013	2.08158
1	82069360	12	3.20074	2.86304
1	82069385	12	3.20074	2.86304
1	82069651	13	3.10918	2.72675
1	82069808	18	-2.58332	2.00942
1	82069826	14	3.14355	2.77751
1	82069858	13	2.9574	2.5083
1	82071800	14	3.1006	2.71416
1	82071828	14	3.1006	2.71416
1	82074582	10	2.58887	2.01641
1	82074605	18	-3.21822	2.88945
1	82074619	14	3.77992	3.80443
1	82074662	12	3.25334	2.94288
1	82074733	21	-2.74532	2.21859
1	82074758	11	3.05636	2.64967
1	82074760	11	3.05636	2.64967
1	82074814	10	2.76852	2.24941
1	82074970	14	3.08878	2.69685
1	82075009	13	2.61277	2.04667
1	82078160	10	2.90469	2.4346
1	82078521	7	2.59571	2.02504
1	82078522	7	2.59571	2.02504
1	82078880	19	-2.72528	2.19214
1	82079145	20	-2.59445	2.02345
1	82079851	12	2.63536	2.07547
1	82081942	11	2.61383	2.04802
1	82082046	19	-2.61717	2.05227
1	82082202	19	-2.69178	2.14831
1	82082282	19	-3.02486	2.60424
1	82082307	20	-2.69779	2.15614
1	82082385	19	-2.94562	2.49173
1	82082404	18	-3.19794	2.85883
1	82082408	19	-2.94793	2.49498
1	82082441	21	-2.57877	2.00369
1	82217182	9	2.78005	2.2648
1	82217189	9	2.78005	2.2648
1	82232502	9	2.62458	2.0617
1	82232677	9	2.71274	2.17568
1	82233080	9	2.69328	2.15026
1	83796579	21	2.99272	2.5583
1	83796714	20	2.59849	2.02856
1	83806305	21	2.61028	2.04351
1	83833240	21	2.80848	2.30298
1	83977787	23	2.59834	2.02837
1	85229045	8	-2.90033	2.42855
1	85229363	19	2.61117	2.04464
1	85518079	15	2.5886	2.01607
1	86078362	8	-2.62751	2.06544
1	86164460	9	-2.58585	2.01261
1	86484718	25	2.67357	2.12466
1	86487162	25	2.63821	2.07912
1	86497140	25	2.70318	2.16317
1	86498210	25	2.6917	2.1482
1	86500485	25	2.63527	2.07536
1	86501056	25	3.02957	2.61101
1	86501066	25	3.02957	2.61101
1	86501140	25	3.02957	2.61101
1	86501523	24	2.76006	2.23815
1	86501608	24	2.76006	2.23815
1	86503020	25	2.88822	2.4118
1	86522556	8	-2.78524	2.27174
1	86697483	21	2.64504	2.08788
1	86875674	8	-2.58565	2.01236
1	86977135	7	-2.70067	2.1599
1	87113643	21	2.61081	2.04418
1	87575125	13	2.64781	2.09143
1	87616151	20	2.60194	2.03293
1	87620005	18	2.60743	2.03989
1	87803339	10	-3.34726	3.08823
1	87803901	11	-2.71711	2.18142
1	87804035	11	-2.71642	2.18051
1	87804382	20	2.8393	2.34474
1	87804581	9	-3.26841	2.96596
1	87804897	22	3.62534	3.53973
1	87804985	9	-3.42061	3.20425
1	87805136	19	2.83104	2.33351
1	87805205	18	2.77419	2.25697
1	87805217	18	2.91576	2.44999
1	87805356	9	-3.70422	3.67358
1	87805404	7	-4.28411	4.73642
1	88237131	13	-2.70208	2.16174
1	88239211	7	-3.57587	3.45709
1	88239367	13	-2.99296	2.55865
1	88396757	25	2.64978	2.09397
1	88417173	7	-2.614	2.04823
1	88420743	8	-2.67035	2.12049
1	88439614	7	-2.76112	2.23955
1	88462409	9	-2.73591	2.20615
1	89552867	8	3.62011	3.53094
1	90031682	8	2.77133	2.25316
1	90031857	7	2.6188	2.05434
1	90111047	17	-2.67561	2.1273
1	90227452	23	-2.6643	2.11267
1	90231202	8	3.18303	2.83641
1	90854233	22	2.59515	2.02433
1	91124279	10	-2.64657	2.08984
1	91242919	8	-2.96509	2.51913
1	91514604	20	2.69316	2.1501
1	91517109	19	2.65865	2.10538
1	91517132	20	2.84362	2.35062
1	91517772	20	2.93168	2.4722
1	91524711	11	-2.57877	2.0037
1	91525584	10	-2.61198	2.04566
1	91573154	12	-2.59516	2.02435
1	91601287	10	2.68024	2.13331
1	91601688	11	3.14046	2.77293
1	91601710	10	2.98263	2.54397
1	92084846	18	3.33108	3.06293
1	92084962	19	3.39021	3.1559
1	92085208	19	3.10753	2.72433
1	92085353	18	2.94327	2.48843
1	92085420	17	2.66791	2.11734
1	92085595	17	2.58383	2.01006
1	92086210	20	3.02963	2.6111
1	92488068	14	-2.81428	2.31081
1	92489261	14	-2.60562	2.03759
1	92489858	12	2.59559	2.02489
1	92491235	12	-2.76156	2.24014
1	92491457	11	2.59997	2.03044
1	92491469	11	2.59997	2.03044
1	92491721	9	-2.78422	2.27038
1	92496399	8	-3.77008	3.78729
1	92498909	13	-2.80483	2.29805
1	92918661	11	2.58431	2.01067
1	92918688	11	2.58431	2.01067
1	92930386	10	2.58488	2.01138
1	93286923	10	2.6228	2.05944
1	93306585	8	2.93423	2.47576
1	93461817	8	2.86074	2.37402
1	93566717	7	3.35493	3.10026
1	93566763	24	-3.10258	2.71706
1	93992790	9	2.97274	2.52996
1	93992969	22	-2.84639	2.3544
1	93993051	8	2.79185	2.2806
1	93993198	22	-2.77762	2.26155
1	93993250	23	-2.69738	2.15559
1	93993613	24	-2.71871	2.18351
1	93994522	24	-2.6261	2.06364
1	93994901	25	-2.95541	2.50549
1	93994994	22	-3.64721	3.57659
1	93995097	7	3.50383	3.33855
1	93995391	24	-2.74029	2.21194
1	93995898	22	-3.44224	3.23889
1	93996298	25	-2.72379	2.19019
1	93996461	23	-2.74175	2.21387
1	93996705	9	3.07243	2.67301
1	93996754	21	-2.90103	2.42953
1	93997379	22	-2.69185	2.1484
1	93997518	23	-2.62196	2.05836
1	93997521	23	-2.62196	2.05836
1	93997838	22	-2.8868	2.40985
1	93998053	25	-2.58452	2.01093
1	93998419	21	-2.99866	2.56676
1	93998675	21	-2.86323	2.37743
1	93999220	21	-2.58779	2.01505
1	93999310	21	-2.58779	2.01505
1	93999436	9	2.65676	2.10294
1	94000841	20	-2.98383	2.54566
1	94001071	21	-2.67746	2.1297
1	94001247	21	-2.90264	2.43176
1	94001395	9	3.04188	2.62874
1	94001442	23	-2.89999	2.42808
1	94001511	22	-3.22891	2.90566
1	94001611	24	-2.64935	2.09341
1	94001662	23	-2.91753	2.45245
1	94001663	23	-2.91753	2.45245
1	94001681	23	-2.99751	2.56512
1	94004084	13	-3.6306	3.54859
1	94006580	21	-2.62783	2.06584
1	94006594	20	-2.77596	2.25933
1	94009953	10	-4.13314	4.44632
1	94010347	24	-2.6573	2.10365
1	94010642	20	-2.92439	2.46201
1	94012028	21	-2.88994	2.41419
1	94018578	17	-2.60161	2.03251
1	94021749	15	3.04878	2.63871
1	94023647	9	-3.42901	3.21768
1	94030629	9	-3.68681	3.64381
1	94033140	9	-3.50001	3.33232
1	94167275	23	2.72276	2.18883
1	94371470	25	2.61658	2.05152
1	94414857	11	2.59232	2.02077
1	94414858	11	2.59232	2.02077
1	94418439	14	2.61472	2.04914
1	94420463	12	2.58239	2.00825
1	94420551	10	2.57675	2.00115
1	94451877	16	2.71353	2.17672
1	94452698	13	2.58197	2.00772
1	94452965	14	2.67825	2.13073
1	94452988	15	2.9447	2.49044
1	94453447	15	2.81164	2.30724
1	94453495	15	2.81164	2.30724
1	94453765	17	2.8779	2.39758
1	94454094	15	2.86296	2.37705
1	94455320	15	2.64722	2.09067
1	94717745	18	2.58432	2.01067
1	95083436	15	2.79824	2.28919
1	95083719	15	2.72009	2.18533
1	95739793	10	2.61688	2.05189
1	95739916	9	2.62265	2.05924
1	95740153	8	2.67048	2.12065
1	95740312	7	2.64443	2.0871
1	95740335	8	2.62821	2.06633
1	95740384	10	3.07407	2.67539
1	95740642	10	3.12806	2.75457
1	95740652	10	3.12806	2.75457
1	95740725	9	2.92167	2.45822
1	95740733	8	2.63714	2.07775
1	95740758	8	2.63714	2.07775
1	95740771	9	2.89554	2.42193
1	95741022	8	2.77365	2.25625
1	95803226	10	2.95193	2.5006
1	95803235	10	2.95193	2.5006
1	96060730	9	2.593	2.02163
1	96439405	7	-2.65093	2.09544
1	96439412	7	-2.65093	2.09544
[truncated: 61,472 more rows]
