# Supplementary material for: A genome-wide scan for signatures of directional selection in domesticated pigs
Source: BMC Genomics. 2015 Feb 25;16(1):130. doi: 10.1186/s12864-015-1330-x (PMC4349229; doi:10.1186/s12864-015-1330-x)
Supplement: Additional file 23: Table S10. — Top 1% of iHS in Landrace breed. [file 12864_2015_1330_MOESM23_ESM.xlsx]

## Sheet: Sheet1
rank	Chr.	Postion	Derived allele	iHS	log p-value
1	1	85417702	7	4.92305	6.06953
2	11	68127383	17	4.78955	5.77687
3	14	7884445	12	4.71719	5.62138
4	11	68127154	17	4.7094	5.60476
5	1	1949458	19	4.64163	5.46134
6	8	126943619	17	4.63262	5.44241
7	6	60058133	7	-4.61313	5.40159
8	1	2160690	19	4.60658	5.38791
9	6	137841830	20	4.59619	5.36625
10	11	26669987	22	-4.56273	5.29677
11	7	119802194	16	4.55735	5.28565
12	14	64930080	15	4.53676	5.24318
13	1	2167396	19	4.50321	5.17436
14	7	119802357	17	4.48689	5.14105
15	1	2157674	19	4.47384	5.11449
16	8	13479505	18	4.46164	5.08973
17	10	71686437	8	-4.44918	5.0645
18	9	2459081	12	4.44845	5.06303
19	7	67041770	6	4.42792	5.02162
20	11	68127117	16	4.42691	5.01957
21	11	68127136	16	4.42691	5.01957
22	10	71688863	19	4.42625	5.01825
23	17	31320335	14	-4.4259	5.01754
24	5	30579077	16	-4.40057	4.96671
25	1	56510503	7	4.38211	4.92983
26	1	1950361	19	4.36573	4.89723
27	15	141781444	16	4.36553	4.89682
28	3	105725663	16	4.34814	4.86233
29	11	44980137	17	4.34165	4.84949
30	15	22246821	7	-4.34087	4.84797
31	6	60058091	8	-4.33702	4.84036
32	10	71686252	8	-4.33294	4.8323
33	10	71686735	8	-4.33123	4.82893
34	10	71684117	8	-4.33093	4.82834
35	10	71686653	18	4.32339	4.81347
36	12	7183925	16	-4.31439	4.79577
37	3	138588831	12	4.31167	4.79041
38	1	2136356	17	4.29461	4.75695
39	3	139366675	14	4.28957	4.74709
40	7	66301366	15	4.27997	4.72835
41	4	18168284	20	4.27988	4.72817
42	14	136950660	12	4.26332	4.69591
43	13	13073591	21	4.25897	4.68746
44	6	98246085	22	4.25292	4.67572
45	11	67427837	17	4.2445	4.6594
46	15	121195862	11	4.24245	4.65542
47	11	68127348	15	4.24232	4.65518
48	1	55588556	9	4.24182	4.65422
49	11	51587891	20	4.23965	4.65
50	12	7640559	22	4.23727	4.64541
51	9	4651325	6	-4.23409	4.63925
52	5	100238713	7	-4.23302	4.6372
53	14	43700753	19	4.23124	4.63375
54	14	43700769	19	4.23124	4.63375
55	1	1950661	19	4.22932	4.63005
56	18	31146119	6	4.21966	4.61142
57	5	107526741	7	4.21932	4.61076
58	8	30292709	6	-4.21735	4.60697
59	7	119802455	16	4.21493	4.60231
60	7	119802485	16	4.21493	4.60231
61	2	123176049	9	4.21131	4.59535
62	1	2166768	19	4.20973	4.59231
63	11	56894786	17	4.2044	4.58207
64	14	9365521	14	4.20411	4.58151
65	5	18362585	16	4.20256	4.57854
66	13	212320195	22	4.20177	4.57703
67	1	2160738	18	4.19848	4.5707
68	16	76267598	6	-4.19718	4.56821
69	9	4651303	6	-4.19688	4.56764
70	4	5388923	22	4.19064	4.5557
71	1	1907976	19	4.18816	4.55094
72	1	1908025	19	4.18816	4.55094
73	14	55322391	15	4.18786	4.55037
74	1	164917618	15	4.18774	4.55014
75	10	71694030	20	4.18769	4.55005
76	8	132601566	6	4.18722	4.54914
77	6	17689365	17	4.18608	4.54697
78	3	139365666	9	4.18437	4.5437
79	16	41877092	20	4.17927	4.53395
80	6	60057797	7	-4.17432	4.5245
81	6	60057815	7	-4.17432	4.5245
82	7	66302823	15	4.17217	4.5204
83	3	138588971	16	-4.17101	4.5182
84	14	47223077	18	4.16909	4.51453
85	15	141781646	15	4.16651	4.50962
86	15	141781649	15	4.16651	4.50962
87	9	4876565	6	-4.16608	4.50879
88	8	91844086	22	4.1609	4.49894
89	11	41040992	9	-4.16076	4.49868
90	12	41695584	20	4.16049	4.49817
91	5	74021183	16	4.15574	4.48913
92	7	32184338	7	4.15312	4.48416
93	7	21524094	18	4.14991	4.47807
94	11	56895085	16	4.14944	4.47718
95	1	21000195	12	4.14788	4.47421
96	1	21000206	12	4.14788	4.47421
97	4	5407844	21	4.14207	4.4632
98	10	71684759	8	-4.13863	4.45669
99	5	45157831	18	4.13762	4.45478
100	17	39309787	18	4.13544	4.45067
101	10	71683173	18	4.13505	4.44991
102	9	92225289	7	4.1341	4.44813
103	15	141783790	15	4.13381	4.44758
104	3	46977094	13	4.12967	4.43975
105	4	133016404	22	4.12751	4.43568
106	18	22838276	18	4.12646	4.4337
107	5	30578858	16	-4.12317	4.42749
108	5	30578876	16	-4.12317	4.42749
109	5	30578887	16	-4.12317	4.42749
110	1	2158920	18	4.12236	4.42596
111	3	5091672	16	4.1222	4.42566
112	10	71582474	17	4.12168	4.42467
113	7	116465457	20	4.12073	4.42288
114	15	24155503	7	4.1188	4.41925
115	15	133050968	15	4.1184	4.41848
116	9	1415764	12	4.11528	4.41261
117	7	119802142	12	-4.11202	4.40648
118	1	21000592	12	4.11183	4.40611
119	1	1908440	19	4.10724	4.3975
120	3	138596539	10	4.10664	4.39636
121	15	13430555	22	4.10628	4.39568
122	7	55546034	8	4.10271	4.38898
123	1	1998257	19	4.10183	4.38733
124	10	71585124	13	4.10182	4.38731
125	11	73744517	21	4.10127	4.38628
126	16	77212554	15	4.10055	4.38493
127	4	93743990	13	4.09626	4.37687
128	18	22837304	18	4.09413	4.37288
129	5	74020285	16	4.09357	4.37184
130	12	46900607	6	-4.09058	4.36623
131	12	46900608	6	-4.09058	4.36623
132	5	30579265	16	-4.08877	4.36284
133	7	67038687	6	4.08529	4.35633
134	7	67038765	6	4.08529	4.35633
135	16	32131892	12	4.08526	4.35627
136	9	30912299	22	4.0849	4.35561
137	7	32184370	7	4.08444	4.35474
138	8	127051831	18	4.08421	4.35432
139	10	71685105	11	-4.08304	4.35212
140	5	73351019	7	-4.08067	4.34769
141	14	70886569	22	4.08066	4.34767
142	15	133099293	15	4.07771	4.34216
143	10	71687263	8	-4.07335	4.33402
144	13	163972891	7	-4.0693	4.32648
145	12	62757013	18	4.06861	4.32519
146	14	2336830	17	4.06645	4.32117
147	10	49303661	12	4.06458	4.31768
148	16	77111068	15	4.06454	4.31761
149	7	48104062	17	4.06395	4.3165
150	10	71584936	14	4.06338	4.31545
151	12	54744327	6	4.0623	4.31344
152	5	100289205	6	-4.05974	4.30868
153	9	2458847	11	4.05787	4.30521
154	9	2458857	11	4.05787	4.30521
155	16	67259030	10	-4.05551	4.30082
156	1	21000271	12	4.05493	4.29974
157	7	66302481	15	4.05473	4.29935
158	1	3179872	19	4.05297	4.29609
159	10	27598838	11	4.05044	4.2914
160	14	145354094	18	4.04994	4.29048
161	9	1418091	12	4.04904	4.28881
162	6	4792440	16	4.04904	4.28879
163	16	79200988	21	4.04884	4.28844
164	7	40647579	7	-4.04774	4.28639
165	14	9366220	13	-4.04701	4.28504
166	8	126943627	15	4.04672	4.2845
167	1	208050970	13	4.04545	4.28213
168	1	208050971	13	4.04545	4.28213
169	11	56888134	11	-4.04461	4.28058
170	10	71688136	8	-4.04407	4.27958
171	10	71688168	8	-4.04407	4.27958
172	7	116523942	20	4.04301	4.27762
173	10	71081451	6	-4.04301	4.27762
174	16	77234003	15	4.04288	4.27738
175	14	70894029	22	4.03995	4.27195
176	10	71687371	8	-4.03964	4.27139
177	10	71687422	8	-4.03964	4.27139
178	10	71687427	8	-4.03964	4.27139
179	5	83294274	8	-4.03458	4.26201
180	1	10376795	22	4.03381	4.26058
181	18	18032610	22	-4.03355	4.26011
182	2	132041967	22	4.03318	4.25942
183	7	47596497	11	-4.0327	4.25854
184	8	86615338	17	4.03238	4.25795
185	1	2160801	9	-4.03151	4.25634
186	5	18363197	16	4.0305	4.25447
187	9	2458754	11	4.02847	4.25072
188	9	2458772	11	4.02847	4.25072
189	9	5768635	22	4.02825	4.25031
190	11	41045431	9	-4.02797	4.24979
191	12	11365585	18	4.02772	4.24933
192	12	11365593	18	4.02772	4.24933
193	3	130373896	15	-4.02721	4.24839
194	12	10677237	6	4.02595	4.24607
195	8	30292702	6	-4.02486	4.24406
196	3	138625992	13	4.02357	4.24168
197	3	138625995	13	4.02357	4.24168
198	11	56895398	17	4.02261	4.23991
199	12	46929925	22	4.02232	4.23937
200	12	18057129	7	4.02212	4.23899
201	4	1835384	18	4.02113	4.23717
202	11	56895758	17	4.0206	4.23619
203	7	40656165	8	-4.01882	4.23291
204	1	1903825	19	4.01835	4.23205
205	9	2458920	11	4.01822	4.23182
206	8	113454197	13	4.01787	4.23116
207	8	113454198	13	4.01787	4.23116
208	6	98245986	22	4.01685	4.22929
209	6	98245989	22	4.01685	4.22929
210	7	119802196	14	4.01551	4.22682
211	12	7183225	16	-4.01432	4.22464
212	9	114018395	13	4.01277	4.22178
213	16	41876088	19	4.01064	4.21786
214	1	56510565	8	4.00993	4.21656
215	16	41876520	20	4.00992	4.21653
216	16	77111632	14	-4.00659	4.2104
217	11	41034635	9	-4.00648	4.21021
218	4	86262376	16	-4.00497	4.20744
219	16	77233511	14	4.00493	4.20736
220	1	302227206	10	4.00394	4.20554
221	7	119798262	16	4.00221	4.20236
222	10	71684825	9	-4.00116	4.20043
223	13	198487447	16	4.00027	4.1988
224	11	51602591	21	4.00007	4.19843
225	9	36509887	20	3.99968	4.19772
226	5	30577801	17	-3.99884	4.19618
227	18	26001343	6	-3.99828	4.19515
228	15	31886730	17	3.99783	4.19432
229	15	31886755	17	3.99783	4.19432
230	4	85152247	6	3.99686	4.19255
231	1	1902326	18	3.9954	4.18987
232	12	10677021	21	-3.99508	4.18928
233	6	5470890	16	-3.99398	4.18726
234	4	18168149	21	3.99351	4.1864
235	14	74148243	11	3.99294	4.18536
236	16	41875661	20	3.99083	4.18149
237	2	154945167	21	3.99082	4.18147
238	14	74146110	10	3.99052	4.18093
239	1	55588591	9	3.98699	4.17447
240	7	66301299	12	-3.98675	4.17403
241	1	2022182	19	3.98498	4.17079
242	14	2336463	19	3.98484	4.17052
243	14	70894088	22	3.98472	4.1703
244	12	18616290	20	3.9834	4.16789
245	9	24193625	19	3.98319	4.16752
246	14	41611030	8	3.9829	4.16698
247	11	56895721	17	3.98228	4.16586
248	7	31887963	8	3.98199	4.16532
249	10	71688120	8	-3.98144	4.16431
250	1	85418963	6	3.98124	4.16395
251	11	67427677	17	3.97901	4.15988
252	5	30578706	16	-3.97885	4.15958
253	6	61124634	20	3.9782	4.1584
254	7	66301421	14	3.9782	4.1584
255	7	66301352	14	3.97811	4.15822
256	11	68128079	15	3.97804	4.1581
257	1	35034061	7	3.97797	4.15797
258	16	77233084	13	-3.97708	4.15636
259	12	57068583	18	3.97701	4.15622
260	17	37287705	6	3.97605	4.15448
261	10	52296998	6	3.97398	4.15069
262	15	151259281	21	-3.97113	4.14549
263	7	40654503	8	-3.97064	4.14461
264	6	8938421	14	3.97052	4.14439
265	6	11995330	7	3.96973	4.14294
266	8	126942868	10	-3.96943	4.1424
267	14	41597308	6	3.96887	4.14137
268	2	36971643	12	3.96763	4.13911
269	3	8817466	22	3.96655	4.13715
270	8	89860779	8	-3.9637	4.13196
271	9	36508571	20	3.96246	4.12971
272	3	130373284	10	3.96208	4.12902
273	5	82045499	10	3.96048	4.1261
274	7	116523197	8	-3.95965	4.1246
275	15	141783348	16	3.95736	4.12043
276	1	52513553	6	-3.95713	4.12001
277	8	127050671	17	3.95682	4.11946
278	8	127050720	17	3.95682	4.11946
279	15	133055192	14	3.95612	4.11818
280	6	137842791	21	3.95447	4.11518
281	5	100286251	16	3.95353	4.11348
282	8	2227739	14	-3.95261	4.11179
283	9	120737999	14	3.95216	4.11099
284	15	141781619	14	3.95178	4.1103
285	6	137843240	21	3.95095	4.10879
286	18	24533519	8	-3.9509	4.10869
287	14	16383385	15	3.95082	4.10855
288	9	24193938	18	3.95033	4.10766
289	15	133048666	15	3.94889	4.10505
290	12	15599760	16	3.94857	4.10447
291	14	70886443	22	3.94845	4.10425
292	4	10502213	20	3.94798	4.10339
293	7	32184221	8	3.94629	4.10033
294	14	94205075	17	3.94495	4.09791
295	16	77110781	15	3.94355	4.09537
296	9	36511473	20	3.9425	4.09347
297	1	1900475	18	3.94241	4.0933
298	15	736939	18	3.94178	4.09216
299	11	41034982	11	-3.94144	4.09154
300	9	114235986	7	3.94097	4.09069
301	13	16472976	17	3.94006	4.08905
302	1	147728705	6	-3.93927	4.08762
303	10	71684221	9	-3.93921	4.0875
304	10	71684237	9	-3.93921	4.0875
305	5	17072746	17	3.93847	4.08617
306	11	26670011	21	-3.9377	4.08477
307	11	26670013	21	-3.9377	4.08477
308	17	38758529	6	-3.93729	4.08404
309	4	18168209	19	3.93715	4.08379
310	4	18168215	19	3.93715	4.08379
311	8	127051625	6	-3.93705	4.0836
312	6	61651878	6	-3.93704	4.08358
313	9	114428639	6	3.93595	4.08161
314	7	31323455	7	3.93584	4.08141
315	3	138588977	9	3.93562	4.08102
316	15	133049448	14	-3.93338	4.07696
317	6	60599236	20	3.93294	4.07616
318	15	28690285	6	-3.93254	4.07545
319	15	28690302	6	-3.93254	4.07545
320	2	13319340	10	-3.93176	4.07404
321	3	130373418	10	3.93172	4.07397
322	3	130373453	10	3.93172	4.07397
323	12	6506531	20	3.93167	4.07387
324	12	6506554	20	3.93167	4.07387
325	13	59166680	19	3.93115	4.07293
326	7	33815649	14	3.93047	4.0717
327	7	33815696	14	3.93047	4.0717
328	11	65685623	16	-3.92946	4.06989
329	15	141781782	16	3.92914	4.0693
330	8	11389290	22	3.92873	4.06856
331	6	61749156	22	3.92828	4.06775
332	9	36499360	8	-3.92656	4.06465
333	9	1418093	12	3.92503	4.06188
334	16	77212740	14	3.9245	4.06093
335	8	113454219	12	3.92384	4.05974
336	12	59595017	17	3.9229	4.05805
337	9	28854174	17	3.92182	4.0561
338	17	37850496	13	3.92144	4.05541
339	6	60057892	8	-3.92122	4.05502
340	11	67423273	16	3.92097	4.05457
341	4	86262365	10	3.92013	4.05304
342	17	19914645	10	-3.92002	4.05285
343	5	18363471	16	3.91986	4.05256
344	9	114126201	7	3.91984	4.05252
345	9	114126207	7	3.91984	4.05252
346	4	86262438	10	3.9198	4.05246
347	14	150531220	18	3.91899	4.05099
348	10	38614323	16	3.91856	4.05022
349	10	38614453	16	3.91856	4.05022
350	7	55645343	15	3.91851	4.05012
351	1	1947152	18	3.91809	4.04938
352	6	20518550	15	3.91719	4.04775
353	7	40659971	7	-3.91698	4.04737
354	12	3405060	17	3.91607	4.04574
355	2	155336105	16	3.91572	4.0451
356	2	155336125	16	3.91572	4.0451
357	7	40713771	21	3.91552	4.04474
358	7	40659796	8	-3.91412	4.04223
359	12	59594324	17	3.91384	4.04172
360	12	14649684	8	-3.91358	4.04126
361	13	159413480	15	3.91335	4.04085
362	11	56895149	15	3.91237	4.03907
363	7	55664796	16	3.91199	4.03839
364	5	45157801	16	3.91065	4.03599
365	1	168124107	11	-3.91064	4.03597
366	6	137842627	21	3.91045	4.03563
367	6	11005275	12	3.908	4.03122
368	6	142046012	10	3.90788	4.03101
369	14	16378252	11	3.90647	4.02847
370	12	11357996	8	-3.90637	4.0283
371	5	73352079	20	3.90625	4.02807
372	1	213762923	9	3.90623	4.02805
373	17	2110121	13	3.90537	4.02649
374	14	17797358	22	3.90485	4.02555
375	15	121201591	10	3.90476	4.02541
376	11	41032594	10	-3.90442	4.02479
377	18	18338780	22	-3.90367	4.02345
378	7	48109573	17	3.90225	4.0209
379	16	39976382	8	3.90118	4.01897
380	12	10817097	7	3.90086	4.01841
381	17	38592247	8	3.89941	4.0158
382	16	77205842	15	3.89939	4.01577
383	14	41611042	7	3.89835	4.0139
384	9	5753144	6	-3.89811	4.01346
385	7	94700975	10	3.89723	4.0119
386	9	122215889	7	3.89679	4.0111
387	7	33682448	15	3.89646	4.01051
388	9	1519986	14	-3.89632	4.01026
389	14	70892385	19	3.89598	4.00964
390	7	33802530	14	3.8959	4.0095
391	12	18616138	20	3.8951	4.00807
392	12	18616142	20	3.8951	4.00807
393	12	18616185	20	3.8951	4.00807
394	14	137203245	18	3.89485	4.00762
395	10	27881719	15	3.89461	4.0072
396	10	27881745	15	3.89461	4.0072
397	9	122215834	7	3.89429	4.00663
398	9	2458544	11	3.89426	4.00657
399	7	119802052	14	-3.89399	4.00608
400	9	122216350	6	3.89394	4.00599
401	1	1907913	18	3.89383	4.0058
402	11	41040567	9	-3.89336	4.00496
403	1	52615952	9	3.89273	4.00383
404	15	119772489	13	3.89217	4.00283
405	3	58490979	18	3.89008	3.99908
406	5	100286483	11	-3.88986	3.99868
407	7	93616248	20	3.88971	3.99842
408	10	71688327	9	-3.88949	3.99803
409	14	74146257	10	3.88918	3.99746
410	11	83333834	8	-3.88869	3.99659
411	14	152978996	8	3.88852	3.99629
412	7	76513172	6	3.88784	3.99507
413	11	56895174	15	3.8876	3.99465
414	4	141464101	19	3.88753	3.99452
415	14	64932815	11	3.88744	3.99436
416	11	67950192	10	-3.88684	3.99328
417	3	4130865	22	3.88579	3.9914
418	7	116522871	20	3.88569	3.99124
419	14	7884427	7	3.88559	3.99105
420	1	25496381	20	3.88478	3.9896
421	11	56895223	16	3.88467	3.98941
422	13	163971352	21	3.88454	3.98917
423	7	66301197	14	3.88323	3.98684
424	16	3414268	22	3.88264	3.98578
425	1	1998280	18	3.88249	3.98551
426	1	1998296	18	3.88249	3.98551
427	1	1950760	19	3.88243	3.98541
428	1	77573589	8	3.88227	3.98513
429	3	101709135	21	3.88226	3.9851
430	7	31945288	7	3.88213	3.98487
431	8	24188582	21	-3.88104	3.98292
432	4	1832937	9	-3.88088	3.98264
433	1	54306016	7	-3.88086	3.9826
434	6	76960313	22	3.87953	3.98023
435	15	13430322	22	3.8788	3.97893
436	7	116524530	20	3.87831	3.97805
437	7	116524542	20	3.87831	3.97805
438	7	47944911	6	-3.87824	3.97792
439	12	57068556	18	3.87705	3.9758
440	11	67426970	17	3.87667	3.97512
441	17	19543399	7	3.87631	3.97447
442	3	138432486	6	-3.87599	3.97391
443	11	63493100	17	3.87553	3.97309
444	11	63493116	17	3.87553	3.97309
445	1	1901476	19	3.8751	3.97231
446	1	1901484	19	3.8751	3.97231
447	1	164184984	15	3.87472	3.97164
448	9	114163737	9	3.87459	3.9714
449	1	85417884	22	-3.87347	3.96941
450	7	32353484	10	3.87344	3.96937
451	10	71550771	8	-3.87131	3.96557
452	18	41581209	13	3.87078	3.96462
453	16	77212987	15	3.86959	3.96249
454	9	120879215	7	3.86932	3.96202
455	12	11362841	18	3.8689	3.96126
456	9	120878990	9	3.86821	3.96005
457	9	120879091	9	3.86821	3.96005
458	15	143514035	17	3.86804	3.95974
459	5	73363407	21	3.86795	3.95958
460	6	33425320	20	3.86682	3.95757
461	6	33425360	20	3.86682	3.95757
462	6	142045997	10	3.86618	3.95643
463	17	31719234	17	3.86592	3.95596
464	9	4650983	18	3.86581	3.95577
465	8	127051907	17	3.86496	3.95425
466	18	35949961	13	3.8642	3.9529
467	2	67535260	12	3.86337	3.95142
468	13	210839405	6	3.86315	3.95103
469	14	74146070	10	3.86296	3.9507
470	18	17579062	7	3.86295	3.95069
471	14	152984094	6	3.86281	3.95043
472	10	71685204	12	3.86279	3.95039
473	10	71080330	20	3.86227	3.94948
474	10	71080332	20	3.86227	3.94948
475	5	82045156	10	3.86167	3.94841
476	18	3200389	22	3.86129	3.94774
477	4	133016368	22	3.86096	3.94714
478	1	4037049	6	3.8604	3.94615
479	14	5937527	16	3.86009	3.9456
480	10	1005041	20	3.85985	3.94517
481	15	33169074	12	-3.85975	3.94499
482	15	33169079	12	-3.85975	3.94499
483	14	64930295	13	3.85939	3.94435
484	1	6597751	22	3.85932	3.94423
485	6	61685580	22	3.85912	3.94387
486	8	127052657	18	3.85887	3.94342
487	6	60594103	19	3.8588	3.94331
488	10	14618703	16	3.85708	3.94025
489	4	108299026	17	3.85622	3.93873
490	1	2166101	9	-3.85431	3.93533
491	1	35034050	6	3.85417	3.93509
492	3	137437999	12	-3.85412	3.93499
493	1	3179913	18	3.85388	3.93456
494	6	61749942	22	3.85368	3.93422
495	10	71687720	8	-3.85345	3.93381
496	10	71687789	8	-3.85345	3.93381
497	5	30569171	7	3.85163	3.93057
498	14	9365569	13	3.85133	3.93004
499	5	8989706	15	3.85124	3.92989
500	1	181759189	15	3.85086	3.92921
501	7	33762874	13	3.85033	3.92828
502	5	2366276	6	-3.84935	3.92654
503	10	46799653	16	3.84927	3.9264
504	9	114397191	6	3.84859	3.92519
505	1	2243156	9	-3.84842	3.92488
506	1	2243225	9	-3.84842	3.92488
507	1	2243237	9	-3.84842	3.92488
508	12	46930117	21	3.8479	3.92396
509	12	46930153	21	3.8479	3.92396
510	11	57095310	6	3.84761	3.92345
511	9	1213220	10	3.84753	3.92331
512	3	64774927	7	3.84682	3.92204
513	14	9366140	12	3.8463	3.92113
514	3	5091352	16	3.84491	3.91866
515	12	18057185	9	3.84426	3.91751
516	18	35949822	13	3.84422	3.91745
517	3	138598011	11	3.84254	3.91446
518	3	138598026	11	3.84254	3.91446
519	1	274595085	20	3.84213	3.91374
520	11	73743992	21	3.84212	3.91373
521	11	73743994	21	3.84212	3.91373
522	10	53601496	6	3.84128	3.91224
523	10	71683715	9	-3.84076	3.91131
524	1	1948878	9	-3.84074	3.91128
525	9	140957037	12	3.84054	3.91093
526	1	213775305	10	3.84031	3.91052
527	15	141781709	14	3.84028	3.91046
528	15	141781719	14	3.84028	3.91046
529	5	30579338	9	3.83945	3.909
530	3	138589119	10	3.83912	3.90841
531	14	70886055	22	3.83895	3.90811
532	4	105785737	7	3.83856	3.90743
533	15	133049413	15	-3.83821	3.90682
534	9	2458606	10	3.8382	3.90679
535	5	5942327	21	3.83817	3.90674
536	10	71692293	19	3.83812	3.90665
537	2	118087218	7	3.83729	3.90519
538	1	1950365	9	-3.83716	3.90495
539	14	70892855	22	3.83667	3.90408
540	15	133099374	13	3.83624	3.90332
541	6	34705801	10	-3.83613	3.90313
542	17	21776352	13	3.83551	3.90204
543	15	133055003	14	3.83472	3.90064
544	15	133055163	14	3.83472	3.90064
545	9	120879420	8	3.83445	3.90016
546	9	120879474	8	3.83445	3.90016
547	13	198487540	15	3.83407	3.89949
548	12	14649437	9	-3.83406	3.89948
549	7	33802408	14	3.83361	3.89868
550	12	52303875	14	3.83324	3.89802
551	15	132380092	14	3.83322	3.89799
552	9	5766661	22	3.83322	3.89798
553	9	5766671	22	3.83322	3.89798
554	14	16372565	16	-3.83293	3.89748
555	1	46671141	7	3.83292	3.89747
556	11	42017080	17	3.8322	3.89619
557	5	30586905	18	-3.8313	3.8946
558	1	2019107	19	3.83086	3.89382
559	12	41926269	13	3.8308	3.89372
560	10	27626661	10	3.83076	3.89365
561	8	128256930	16	3.83033	3.89289
562	8	128256972	16	3.83033	3.89289
563	6	60378613	21	3.82985	3.89204
564	6	60378635	21	3.82985	3.89204
565	3	64774186	9	3.82915	3.89081
566	10	71837439	21	3.82853	3.88971
567	9	1530577	16	-3.82816	3.88905
568	7	129800381	22	3.82808	3.88892
569	3	123996911	12	3.8279	3.8886
570	3	5098162	21	3.82742	3.88776
571	8	126398201	18	3.82721	3.88739
572	14	43346216	17	3.82646	3.88606
573	6	60058049	9	-3.8263	3.88578
574	7	126442827	11	3.82587	3.88502
575	15	133040985	15	3.82563	3.8846
576	15	29038245	12	3.82522	3.88388
577	9	2458409	11	3.82509	3.88365
578	1	79154089	19	-3.82494	3.88338
579	14	145354189	17	3.82467	3.8829
580	10	71544806	8	-3.82421	3.8821
581	1	168124209	15	3.82352	3.88088
582	1	168124218	15	3.82352	3.88088
583	7	94548617	21	3.82322	3.88035
584	7	94548632	21	3.82322	3.88035
585	8	10389818	19	3.82264	3.87932
586	1	55588543	7	3.82248	3.87904
587	15	29038492	13	-3.82245	3.87899
588	7	116366184	18	3.82213	3.87843
589	1	3181208	9	-3.82185	3.87794
590	2	140001391	16	3.82181	3.87786
591	11	56896003	17	3.82035	3.87529
592	11	55497799	10	3.82002	3.87472
593	7	116523094	8	-3.82	3.87467
594	3	68483319	15	3.81901	3.87294
595	7	33762872	13	-3.81887	3.87269
596	14	19462531	18	3.81792	3.87101
597	5	30569204	7	3.81721	3.86976
598	13	99281153	19	3.81685	3.86914
599	6	17689873	16	3.8167	3.86887
600	10	71584016	8	-3.81595	3.86755
601	7	31955800	10	3.8157	3.86711
602	7	66301608	14	3.81556	3.86687
603	16	77112436	14	-3.81554	3.86682
604	16	77112454	14	-3.81554	3.86682
605	8	13500060	15	3.81485	3.86562
606	9	149109135	6	3.81414	3.86437
607	12	59594776	16	3.81377	3.86371
608	17	31320336	16	-3.8137	3.86359
609	5	74005244	13	-3.81312	3.86257
610	12	59595068	17	3.81279	3.86199
611	1	168124183	15	3.81262	3.86169
612	6	60439484	19	3.81247	3.86143
613	7	131803231	10	3.81199	3.86059
614	8	126451199	17	3.81127	3.85931
615	18	24533761	7	-3.81119	3.85918
616	18	24533781	7	-3.81119	3.85918
617	4	4879961	21	3.80995	3.857
618	11	44981138	16	3.80986	3.85684
619	9	122216080	7	3.80895	3.85524
620	14	70893134	22	3.80853	3.85451
621	1	1908309	18	3.80825	3.85402
622	1	1908317	18	3.80825	3.85402
623	1	1908414	18	3.80825	3.85402
624	10	52297104	7	3.80789	3.85339
625	13	72427789	7	-3.80765	3.85296
626	1	52615866	9	3.80726	3.85227
627	1	52615909	9	3.80726	3.85227
628	14	16372635	17	-3.80724	3.85224
629	12	57068523	8	-3.80698	3.85179
630	4	5433934	19	3.80643	3.85082
631	17	31320324	11	-3.80553	3.84925
632	16	77112360	14	-3.80546	3.84912
633	13	207975667	9	3.80539	3.84899
634	13	207975683	9	3.80539	3.84899
635	13	207975684	9	3.80539	3.84899
636	5	17075972	18	3.80529	3.84882
637	5	17075995	18	3.80529	3.84882
638	7	33084473	8	3.80529	3.84881
639	7	40649135	7	-3.80521	3.84868
640	6	76961733	22	3.80511	3.8485
641	3	51432335	22	3.80505	3.8484
642	3	138588859	10	3.80494	3.8482
643	3	138588867	10	3.80494	3.8482
644	15	28690697	6	-3.80465	3.84769
645	15	28690723	6	-3.80465	3.84769
646	15	28690756	6	-3.80465	3.84769
647	1	243707747	7	3.80429	3.84707
648	9	28853728	17	3.80393	3.84643
649	2	136594451	11	3.80337	3.84545
650	2	136594452	11	3.80337	3.84545
651	7	119802307	14	3.80329	3.84531
652	7	119802309	14	3.80329	3.84531
653	1	2131292	17	3.80235	3.84366
654	7	33762753	13	3.80229	3.84356
655	15	7200195	11	-3.80214	3.8433
656	6	61651573	20	3.80211	3.84324
657	8	127051163	10	-3.80209	3.8432
658	17	63193715	6	3.80192	3.8429
659	6	156909621	17	3.80187	3.84281
660	6	17163399	16	3.8018	3.8427
661	6	17163421	16	3.8018	3.8427
662	14	136947943	17	3.80178	3.84266
663	13	153414928	6	3.80146	3.84211
664	12	11359634	18	3.80146	3.84211
665	9	89692751	17	-3.8013	3.84182
666	3	140913540	22	3.80098	3.84126
667	3	140913577	22	3.80098	3.84126
668	3	140913589	22	3.80098	3.84126
669	15	120004322	17	-3.80056	3.84053
670	18	3201651	21	3.80056	3.84052
671	13	213073471	6	3.80006	3.83964
672	11	73745083	21	3.79996	3.83948
673	18	22525758	7	-3.79976	3.83912
674	16	69198243	16	3.79916	3.83807
675	15	2430480	22	3.79887	3.83756
676	14	43763452	18	3.79866	3.83719
677	14	43763477	18	3.79866	3.83719
678	6	60377416	20	3.79865	3.83718
679	1	1946450	18	3.79821	3.83641
680	9	122215691	8	3.79802	3.83607
681	2	91506137	10	-3.798	3.83603
682	6	154248237	11	-3.79782	3.83573
683	16	72647194	6	-3.79733	3.83486
684	16	77224498	14	3.797	3.83429
685	5	99747340	16	3.79694	3.83419
686	11	56895121	15	3.79689	3.83409
687	7	120340340	15	3.79679	3.83392
688	1	85417053	22	-3.79593	3.83242
689	15	141783650	15	3.79587	3.83231
690	8	127147190	9	3.79562	3.83187
691	11	68139436	17	3.79483	3.83049
692	16	3469577	10	-3.79458	3.83004
693	15	133041116	15	3.79454	3.82999
694	13	99694891	9	-3.79433	3.82961
695	16	1453760	21	3.79418	3.82934
696	7	120534426	18	3.79402	3.82907
697	1	82161173	6	3.7935	3.82816
698	17	37850425	13	3.79346	3.82809
699	9	5805760	21	3.79274	3.82683
700	9	2459349	16	-3.79262	3.82662
701	12	10677201	21	-3.79252	3.82645
702	12	7181160	18	-3.79216	3.82582
703	8	127051130	10	-3.7919	3.82536
704	9	138244042	9	-3.79121	3.82416
705	5	25122606	13	3.79103	3.82385
706	14	55321814	14	3.79061	3.82311
707	1	2016884	19	3.79026	3.82249
708	10	43042585	6	3.79018	3.82235
709	7	66823694	6	3.78947	3.82111
710	9	2458339	10	3.7881	3.81872
711	18	22838152	17	3.78802	3.81857
712	8	127147291	8	3.78797	3.81849
713	6	20518380	13	3.78789	3.81835
714	10	71693085	8	-3.78776	3.81812
715	10	71693092	8	-3.78776	3.81812
716	9	140955856	10	3.78767	3.81796
717	3	133420546	15	3.78765	3.81792
718	14	150245132	17	3.78681	3.81647
719	16	77233707	13	-3.7862	3.8154
720	18	36750764	6	3.78609	3.8152
721	9	2459464	10	3.78588	3.81484
722	14	94649403	21	3.78571	3.81455
723	2	155336338	15	3.78571	3.81454
724	2	155336353	15	3.78571	3.81454
725	1	267445159	7	3.7857	3.81452
726	7	31323460	6	3.78504	3.81338
727	6	58747640	8	-3.78503	3.81335
728	14	16387307	10	3.78446	3.81235
729	4	18168181	19	3.78395	3.81147
730	15	133098919	15	3.78392	3.81141
731	5	30569175	19	-3.78374	3.8111
732	11	72581545	22	3.78164	3.80744
733	14	64933395	12	3.78087	3.80609
734	14	44596590	18	3.78078	3.80594
735	10	43045704	6	3.78041	3.80528
736	15	141312135	19	3.7804	3.80527
737	10	71690021	10	-3.77958	3.80384
738	3	4994782	16	3.77906	3.80294
739	11	44980141	11	-3.77886	3.80258
740	11	50045039	6	-3.7784	3.80179
741	2	123176198	22	-3.77831	3.80164
742	13	182861580	19	3.77829	3.80159
743	12	7640311	6	-3.77752	3.80026
744	14	74108171	7	3.77735	3.79996
745	14	74108216	7	3.77735	3.79996
746	14	74108240	7	3.77735	3.79996
747	7	127350438	18	3.77701	3.79936
748	7	127350463	18	3.77701	3.79936
749	7	127350471	18	3.77701	3.79936
750	7	127350482	18	3.77701	3.79936
751	7	127350543	18	3.77701	3.79936
752	7	127350743	18	3.77701	3.79936
753	7	127350744	18	3.77701	3.79936
754	7	127350977	18	3.77701	3.79936
755	8	30506865	12	3.77692	3.7992
756	3	138854190	7	-3.7766	3.79866
757	17	2108822	17	3.77607	3.79772
758	5	17953839	7	3.776	3.79761
759	8	91571605	9	3.77576	3.79718
760	1	2166340	9	-3.77559	3.79688
761	1	1907451	18	3.77543	3.79661
762	18	17579172	7	3.77515	3.79613
763	8	8292691	21	3.77467	3.79528
764	12	11358894	18	3.77436	3.79475
765	1	302227039	10	3.77413	3.79434
766	15	121368293	9	3.77406	3.79421
767	7	66302290	14	3.77367	3.79354
768	6	137845067	21	3.77362	3.79346
769	18	36557845	16	3.77353	3.7933
770	9	4876564	8	-3.77318	3.79269
771	1	33492960	20	3.7725	3.7915
772	15	141783831	15	3.77215	3.7909
773	2	136594410	11	3.77166	3.79004
774	18	33889893	21	3.77143	3.78964
775	11	60422032	6	3.77081	3.78857
776	15	141783592	15	3.77052	3.78806
777	15	141783623	15	3.77052	3.78806
778	1	224924915	6	3.77042	3.78788
779	1	2130810	17	3.76988	3.78695
780	2	10965349	9	3.76973	3.78669
781	12	18616590	20	3.76972	3.78667
782	1	56511419	10	3.76969	3.78661
783	1	56513118	12	-3.76942	3.78615
784	9	151715582	9	3.76942	3.78614
785	8	569889	6	3.76788	3.78347
786	16	77233878	13	-3.76783	3.78338
787	1	54306207	7	-3.76769	3.78313
788	9	7791891	21	3.76703	3.78198
789	6	61309750	6	-3.76677	3.78153
790	7	40659716	8	-3.76629	3.7807
791	5	2365577	6	-3.76601	3.78021
792	16	24277306	11	3.76579	3.77982
793	11	28604145	21	3.76564	3.77957
794	9	5766731	22	3.76507	3.77858
795	9	5766735	22	3.76507	3.77858
796	2	105842881	17	3.76479	3.7781
797	9	1539054	10	3.76475	3.77802
798	13	182861769	19	3.76427	3.77719
799	1	10376752	22	3.76422	3.7771
800	15	141783662	15	3.76421	3.77708
801	15	141783673	15	3.76421	3.77708
802	15	141783680	15	3.76421	3.77708
803	15	141783686	15	3.76421	3.77708
804	16	77053479	14	3.76346	3.77578
805	16	77053488	14	3.76346	3.77578
806	13	59166708	19	3.76311	3.77518
807	16	77212525	14	3.76296	3.77491
808	10	71548575	8	-3.76285	3.77471
809	13	207975495	9	3.76226	3.7737
810	9	140793250	12	3.76162	3.77258
811	17	21662627	21	3.76142	3.77224
812	14	64933755	13	-3.76097	3.77146
813	17	2108726	17	3.76068	3.77095
814	13	201613766	10	3.76063	3.77087
815	4	18168536	19	3.76036	3.7704
816	11	65684549	9	-3.76016	3.77005
817	4	18168513	19	3.76	3.76977
818	4	18168520	19	3.76	3.76977
819	3	64774763	9	3.75987	3.76955
820	5	83395534	18	3.75961	3.76909
821	17	33902089	16	3.75935	3.76864
822	10	71688451	9	-3.75933	3.76861
823	3	140105752	7	3.75926	3.76849
824	10	71081644	6	-3.7591	3.7682
825	11	65684574	9	-3.75862	3.76737
826	7	32190773	7	3.75788	3.7661
827	5	82045221	10	3.75753	3.76549
828	14	44531877	18	3.75733	3.76514
829	9	55387158	19	-3.75725	3.765
830	14	64933355	12	3.757	3.76456
831	14	64933357	12	3.757	3.76456
832	8	3308936	7	-3.75685	3.76431
833	16	77225004	13	-3.75617	3.76313
834	8	128256755	9	-3.7559	3.76265
835	7	31486860	8	3.75564	3.76221
836	14	64817965	12	-3.755	3.7611
837	14	64817988	12	-3.755	3.7611
838	7	66301699	14	3.75486	3.76085
839	1	545414	6	-3.75456	3.76033
840	5	73363286	20	3.75455	3.76032
841	5	13686382	7	3.75435	3.75998
842	3	138625655	12	3.7542	3.75971
843	12	57432599	20	3.7534	3.75833
844	9	1539099	10	3.75324	3.75804
845	9	1539103	10	3.75324	3.75804
846	5	30577867	18	-3.75313	3.75786
847	2	36174303	8	3.75233	3.75647
848	2	36174312	8	3.75233	3.75647
849	10	71585179	13	3.75191	3.75575
850	10	43050810	22	-3.75188	3.75569
851	1	1952374	10	-3.75168	3.75535
852	7	32184401	7	3.75162	3.75524
853	7	129387936	9	-3.75141	3.75488
854	9	2456139	16	-3.75122	3.75455
855	10	49303875	13	3.75095	3.75408
856	4	86257936	12	3.75094	3.75406
857	4	86257937	12	3.75094	3.75406
858	4	86257994	12	3.75094	3.75406
859	4	86257995	12	3.75094	3.75406
860	4	86258047	12	3.75094	3.75406
861	8	91847255	21	3.75058	3.75344
862	14	44531819	18	3.75035	3.75303
863	6	61651605	6	-3.74957	3.75169
864	11	51601803	20	3.7491	3.75088
865	5	100609434	6	-3.7487	3.75017
866	3	105306168	6	3.74859	3.74999
867	5	1324102	14	3.74827	3.74944
868	11	40992739	15	3.74762	3.7483
869	6	57426871	10	3.74728	3.74772
870	8	16774330	14	3.74692	3.7471
871	8	16774346	14	3.74692	3.7471
872	5	99747544	9	-3.74664	3.74661
873	6	144472261	12	3.74638	3.74617
874	11	81806110	20	3.74621	3.74588
875	1	2986421	16	3.74598	3.74547
876	1	55343336	20	-3.74553	3.74469
877	7	67041821	6	3.74512	3.74399
878	3	19205967	6	3.74407	3.74217
879	6	62679601	7	-3.74405	3.74214
880	15	141787533	16	3.74355	3.74128
881	16	67258633	9	-3.74353	3.74124
882	9	1417178	12	3.74308	3.74045
883	6	58683328	18	3.74291	3.74016
884	6	58683331	18	3.74291	3.74016
885	3	138588771	16	-3.74223	3.73899
886	1	52513753	7	-3.74187	3.73836
887	15	133048720	14	3.7409	3.7367
888	13	31522462	13	-3.74068	3.73632
889	4	83625687	6	3.73965	3.73452
890	4	83626454	6	3.73959	3.73443
891	7	66302094	14	3.73939	3.73409
892	17	63197224	7	3.73933	3.73397
893	6	20518242	14	3.73892	3.73326
894	1	1950607	9	-3.73869	3.73287
895	1	129628860	22	3.73852	3.73257
896	1	129628885	22	3.73852	3.73257
897	1	129628888	22	3.73852	3.73257
898	14	2336514	18	3.73843	3.73243
899	14	2336519	18	3.73843	3.73243
900	6	59130123	18	3.73801	3.7317
901	1	3191186	20	3.73789	3.73148
902	5	107527220	8	3.73773	3.73121
903	7	32184296	6	3.73769	3.73114
904	7	32184297	6	3.73769	3.73114
905	8	13444774	21	3.73718	3.73026
906	8	13444803	21	3.73718	3.73026
907	8	13444826	21	3.73718	3.73026
908	10	71569692	12	-3.73706	3.73006
909	3	106577352	13	-3.73705	3.73004
910	8	133164841	14	-3.73675	3.72951
911	16	77233199	13	-3.73632	3.72879
912	12	46930010	6	-3.73581	3.7279
913	10	53128505	17	3.73554	3.72743
914	1	302227329	9	3.73545	3.72728
915	14	12944939	21	3.73502	3.72653
916	7	127169054	10	-3.73493	3.72638
917	2	105845867	18	3.73455	3.72572
918	12	60577356	11	3.73339	3.72373
919	1	52616050	8	3.73229	3.72183
920	1	52616066	8	3.73229	3.72183
921	8	132601135	22	-3.73191	3.72118
922	13	59174998	10	-3.73162	3.72067
923	9	50018071	12	3.73077	3.71921
924	5	30578830	18	-3.73055	3.71882
925	1	2242829	9	-3.73054	3.7188
926	1	2243068	9	-3.73054	3.7188
927	1	2243069	9	-3.73054	3.7188
928	5	97766897	16	3.73011	3.71806
929	5	17075683	15	3.72944	3.71692
930	8	144491127	22	3.729	3.71615
931	1	1948704	9	-3.72867	3.71558
932	3	140122681	10	3.72837	3.71506
933	8	126957843	15	3.72814	3.71466
934	5	73364096	21	3.72796	3.71437
935	7	37309891	20	3.72733	3.71328
936	2	105828178	16	3.7268	3.71236
937	7	6469497	19	3.72656	3.71196
938	4	1830453	19	3.72625	3.71141
939	8	126943476	12	-3.72561	3.71031
940	16	73856489	6	3.72544	3.71001
941	1	21001318	12	3.72512	3.70948
942	8	126957456	15	3.72512	3.70947
943	7	117238138	17	3.72485	3.709
944	6	8959563	12	-3.72468	3.70871
945	10	8408479	21	3.72464	3.70864
946	16	77111255	14	-3.72455	3.7085
947	1	1900283	18	3.7244	3.70822
948	18	17791340	7	3.72432	3.7081
949	9	5805811	21	3.72383	3.70725
950	5	30578388	17	-3.72314	3.70606
951	9	100133567	20	3.72281	3.7055
952	4	5388944	6	-3.72247	3.7049
953	1	560201	20	3.72231	3.70463
954	1	52511563	22	3.72212	3.70431
955	10	71692154	8	-3.72203	3.70415
956	1	57549082	6	3.7218	3.70376
957	18	41585049	13	3.72165	3.70349
958	4	5391370	20	3.72093	3.70227
959	11	51587845	8	-3.72089	3.70219
960	11	51587869	8	-3.72089	3.70219
961	6	8938442	13	-3.7201	3.70084
962	10	71584214	16	3.71978	3.70027
963	13	15583537	21	3.71927	3.69941
964	12	41693584	8	-3.71921	3.6993
965	14	153368412	10	-3.7192	3.69929
966	14	70894534	22	3.71918	3.69925
967	14	74138537	10	3.71887	3.69871
968	3	140187453	18	3.71774	3.69677
969	5	30578538	8	3.7177	3.69671
970	15	121195886	9	3.7177	3.6967
971	1	6583513	22	3.71765	3.69662
972	15	28694633	21	3.71751	3.69638
973	3	92997209	19	3.71718	3.69581
974	8	13442755	21	3.71715	3.69576
975	1	55588606	8	3.71691	3.69535
976	15	13426296	22	3.71675	3.69508
977	6	156909497	16	3.71673	3.69504
978	1	21001619	12	3.71663	3.69487
979	10	46799416	15	3.71633	3.69435
980	11	56891017	11	-3.71611	3.69397
981	11	56891088	11	-3.71611	3.69397
982	15	148782882	7	3.71574	3.69333
983	3	122520586	11	3.7157	3.69327
984	3	122520593	11	3.7157	3.69327
985	7	32103670	8	3.71514	3.69231
986	14	44594399	17	3.71452	3.69125
987	6	76961141	22	3.71396	3.69029
988	8	10406103	6	-3.71386	3.69011
989	7	40654438	8	-3.71356	3.68959
990	5	100433371	13	3.71338	3.68929
991	5	100433372	13	3.71338	3.68929
992	5	100433404	13	3.71338	3.68929
993	6	8959540	14	3.71325	3.68906
994	4	85152097	6	3.71304	3.6887
995	7	33763828	13	3.71296	3.68857
996	7	33763834	13	3.71296	3.68857
997	18	23195654	6	-3.71151	3.68607
998	9	2456409	16	-3.71131	3.68573
999	6	60433725	18	3.71122	3.68558
1000	1	2026623	19	3.71095	3.68512
1001	15	731025	7	-3.71021	3.68385
1002	4	89100078	8	3.70983	3.6832
1003	4	89100144	8	3.70983	3.6832
1004	15	114754139	12	3.70978	3.6831
1005	9	32437937	21	3.70961	3.68282
1006	15	12595567	22	-3.70918	3.68207
1007	3	138060661	10	3.70912	3.68197
1008	1	207244687	13	3.70842	3.68078
1009	1	104082864	10	3.70837	3.68069
1010	7	55552637	6	3.70803	3.6801
1011	15	133099204	14	3.70773	3.6796
1012	15	133099214	14	3.70773	3.6796
1013	13	207975862	8	3.70732	3.67889
1014	8	6366841	6	-3.7072	3.67869
1015	3	6487098	14	3.70711	3.67854
1016	9	5789551	22	3.70657	3.67761
1017	4	16436408	12	3.70651	3.6775
1018	6	62905839	19	3.70629	3.67713
1019	8	125658696	6	-3.7059	3.67646
1020	1	3631798	13	3.70531	3.67545
1021	12	25305213	6	-3.70527	3.67538
1022	14	43763834	17	3.70493	3.6748
1023	14	64205149	22	3.70489	3.67473
1024	6	17440801	10	-3.70483	3.67463
1025	12	11376258	16	3.70458	3.67419
1026	9	122215848	6	3.70403	3.67326
1027	14	43700479	18	3.704	3.6732
1028	17	33893108	16	3.70389	3.67301
1029	17	33893116	16	3.70389	3.67301
1030	11	56884295	10	3.70388	3.673
1031	14	7884260	6	3.70388	3.673
1032	18	3165756	19	3.7037	3.67268
1033	3	138618036	13	3.70369	3.67266
1034	15	141512104	11	-3.70357	3.67247
1035	10	6211960	16	3.70239	3.67044
1036	1	2021517	8	-3.70223	3.67017
1037	1	213774418	9	3.7021	3.66995
1038	16	41877292	18	3.70191	3.66963
1039	7	40655921	8	-3.70183	3.66948
1040	1	51823858	10	3.70177	3.66937
1041	1	51823911	10	3.70177	3.66937
1042	3	139372776	13	3.70146	3.66885
1043	3	136493446	16	3.70144	3.66882
1044	9	1415743	11	3.70114	3.6683
1045	7	119802735	11	-3.70111	3.66825
1046	3	138588997	8	3.70106	3.66817
1047	18	25931851	6	-3.7008	3.66772
1048	10	71684311	16	3.70067	3.66749
1049	2	51146442	19	-3.70036	3.66696
1050	18	24630399	6	-3.6998	3.666
1051	6	17440794	10	-3.69873	3.66419
1052	11	67848214	11	-3.69871	3.66415
1053	10	70994209	9	-3.69833	3.6635
1054	6	69987479	19	3.69785	3.66267
1055	5	7414637	22	-3.69747	3.66202
1056	7	66302714	13	3.69713	3.66145
1057	4	1830402	19	3.6967	3.66071
1058	8	87000422	20	3.69643	3.66025
1059	8	87000474	20	3.69643	3.66025
1060	8	87000533	20	3.69643	3.66025
1061	8	87000550	20	3.69643	3.66025
1062	5	1388676	22	3.69633	3.66007
1063	9	1530665	10	3.69623	3.65991
1064	9	120879683	9	3.69602	3.65954
1065	9	120879712	9	3.69602	3.65954
1066	7	119823999	15	-3.69591	3.65935
1067	5	25122672	14	-3.69545	3.65857
1068	3	104881767	9	3.69521	3.65816
1069	3	137079882	18	3.69514	3.65804
1070	6	137794914	19	3.69497	3.65776
1071	6	137794921	19	3.69497	3.65776
1072	6	137794935	19	3.69497	3.65776
1073	1	56510567	8	3.69489	3.65761
1074	1	302227183	9	3.69481	3.65748
1075	4	105785700	6	3.69473	3.65734
1076	4	105785714	6	3.69473	3.65734
1077	4	105785719	6	3.69473	3.65734
1078	11	41251338	15	3.69471	3.65731
1079	11	41251340	15	3.69471	3.65731
1080	16	11378986	22	3.69376	3.65569
1081	2	102984644	6	3.69363	3.65546
1082	16	77219663	13	3.69362	3.65544
1083	2	85602478	18	3.6936	3.65541
1084	7	55500670	7	3.69346	3.65517
1085	3	103682710	8	3.69325	3.65481
1086	14	70884856	22	3.69323	3.65478
1087	9	24879665	6	-3.69276	3.65398
1088	14	64933636	12	3.6926	3.6537
1089	15	141437934	16	3.69236	3.65328
1090	7	55748621	15	3.69191	3.65252
1091	8	117172924	16	3.6918	3.65233
1092	11	45233999	6	-3.6915	3.65182
1093	1	44217165	8	3.69141	3.65166
1094	4	6025533	20	3.69135	3.65157
1095	7	56151054	17	3.69102	3.651
1096	16	77212486	13	3.69096	3.65089
1097	6	156909578	16	3.69079	3.65061
1098	13	207975976	7	3.6904	3.64994
1099	14	112244776	7	-3.68989	3.64907
1100	9	152018319	17	3.68972	3.64879
1101	15	141512162	11	-3.68924	3.64797
1102	9	99676198	22	3.68913	3.64778
1103	3	130373064	18	-3.689	3.64755
1104	3	130373065	18	-3.689	3.64755
1105	6	33425275	19	3.68815	3.6461
1106	13	72428983	21	3.68774	3.64541
1107	9	22281034	19	3.68737	3.64478
1108	7	59026182	14	3.6873	3.64465
1109	7	59026244	14	3.6873	3.64465
1110	11	72582355	21	3.68728	3.64461
1111	5	1324650	14	3.68691	3.64398
1112	4	6023211	20	3.68681	3.64381
1113	6	60594363	19	3.68663	3.6435
1114	9	86034706	22	-3.68661	3.64347
1115	9	36514203	19	3.68507	3.64085
1116	8	91761974	6	-3.68492	3.64059
1117	16	67258972	10	-3.6848	3.64039
1118	9	1433737	12	3.6846	3.64005
1119	4	118925157	7	3.68409	3.63918
1120	3	137070622	8	-3.68391	3.63887
1121	8	127050842	16	3.68367	3.63845
1122	11	56895597	16	3.68363	3.6384
1123	2	134227444	15	3.68336	3.63793
1124	2	134227482	15	3.68336	3.63793
1125	2	123176090	20	-3.68292	3.63718
1126	1	208049597	12	3.68272	3.63685
1127	10	71692945	8	-3.68235	3.63621
1128	3	101709086	20	3.68228	3.6361
1129	14	74146246	18	-3.68227	3.63607
1130	1	168124478	11	-3.68222	3.636
1131	1	168124589	11	-3.68222	3.636
1132	2	154835226	21	3.68208	3.63574
1133	7	31839807	9	3.68198	3.63558
1134	1	213772833	10	3.68135	3.6345
1135	1	213772852	10	3.68135	3.6345
1136	8	13443909	20	3.6813	3.63442
1137	8	13443935	20	3.6813	3.63442
1138	14	43895580	19	3.68112	3.63411
1139	12	11175388	6	3.68096	3.63384
1140	11	42017882	18	3.68094	3.63382
1141	12	16576913	13	3.68042	3.63292
1142	1	3642158	9	3.68035	3.6328
1143	1	3181011	10	-3.6803	3.63272
1144	3	138598148	14	-3.68003	3.63226
1145	12	3835185	18	3.68003	3.63226
1146	12	31533187	22	3.67981	3.63188
1147	14	64932123	12	3.67967	3.63165
1148	14	64932235	12	3.67967	3.63165
1149	8	126943121	14	3.67854	3.62972
1150	8	126943124	14	3.67854	3.62972
1151	2	109944833	11	3.67852	3.62968
1152	14	2618599	21	-3.67828	3.62928
1153	12	43007587	12	3.67813	3.62902
1154	6	60598708	19	3.6781	3.62896
1155	13	13073689	17	3.67798	3.62877
1156	17	67491334	6	-3.67765	3.6282
1157	15	120623447	12	3.67735	3.6277
1158	6	60598696	19	3.67698	3.62707
1159	7	33818669	8	3.67696	3.62704
1160	7	94700996	9	3.67629	3.6259
1161	15	13425937	22	3.67593	3.62528
1162	15	121195655	9	3.67566	3.62481
1163	9	123261670	8	-3.67545	3.62447
1164	8	141372966	13	3.67544	3.62445
1165	9	2458560	10	3.67538	3.62434
1166	9	1417212	12	3.67519	3.62403
1167	9	1417259	12	3.67519	3.62403
1168	9	1417333	12	3.67519	3.62403
1169	14	74107548	7	3.67515	3.62395
1170	5	100305283	17	3.67513	3.62393
1171	9	120737902	9	3.67489	3.6235
1172	14	74133203	11	3.67487	3.62348
1173	8	134873908	18	3.6748	3.62335
1174	14	70884602	22	3.67479	3.62334
1175	14	70884743	22	3.67479	3.62334
1176	9	1416961	12	3.67476	3.62329
1177	8	132601116	22	-3.67476	3.62329
1178	12	41612463	13	-3.67462	3.62305
1179	15	114760116	13	3.67437	3.62263
1180	4	85711607	16	-3.67437	3.62263
1181	1	190060755	7	3.67408	3.62214
1182	1	190060815	7	3.67408	3.62214
1183	4	6025392	19	3.67381	3.62167
1184	5	30569122	7	3.67363	3.62136
1185	9	1214691	9	3.67354	3.62121
1186	5	30569102	7	3.67339	3.62097
1187	18	41612880	13	3.67318	3.6206
1188	2	109944848	11	3.67281	3.61998
1189	2	152026522	6	-3.67275	3.61987
1190	2	105843140	18	3.67207	3.61871
1191	7	8861364	16	3.67187	3.61837
1192	9	121018671	15	3.67169	3.61807
1193	14	43701078	18	3.67162	3.61795
1194	16	81060096	12	-3.67153	3.6178
1195	14	136950371	11	-3.67152	3.61778
1196	13	144995165	16	3.67136	3.6175
1197	8	91763476	6	-3.67126	3.61734
1198	7	57621291	16	3.67118	3.6172
1199	8	128348437	9	3.67108	3.61703
1200	10	71692776	8	-3.67081	3.61658
1201	10	14017974	9	3.67042	3.6159
1202	9	122216041	6	3.67031	3.61572
1203	7	33763162	13	3.67015	3.61544
1204	3	138626352	15	-3.67003	3.61525
1205	7	32277040	7	-3.66932	3.61404
1206	12	10831460	6	3.66915	3.61375
1207	4	1830842	19	3.6691	3.61366
1208	8	127050545	10	-3.66889	3.61332
1209	8	127050571	10	-3.66889	3.61332
1210	13	27997504	18	3.66851	3.61267
1211	8	127063200	10	-3.66817	3.6121
1212	8	127063224	10	-3.66817	3.6121
1213	8	127063245	10	-3.66817	3.6121
1214	8	127063268	10	-3.66817	3.6121
1215	3	65808081	10	3.6678	3.61146
1216	3	65808123	10	3.6678	3.61146
1217	7	131803257	13	3.66768	3.61126
1218	8	24188621	22	-3.66745	3.61087
1219	8	24188628	22	-3.66745	3.61087
1220	15	132379883	14	3.66742	3.61082
1221	15	28689808	6	-3.66735	3.6107
1222	17	33908499	11	-3.66711	3.61028
1223	12	49215932	18	3.66668	3.60955
1224	11	68127003	14	3.66588	3.6082
1225	2	155337923	14	3.66534	3.60729
1226	9	36500833	9	-3.66531	3.60724
1227	15	141783479	15	3.66517	3.607
1228	6	60435144	19	3.66468	3.60616
1229	9	54513944	7	-3.66435	3.6056
1230	14	74134711	11	3.66433	3.60558
1231	14	43700379	18	3.66413	3.60524
1232	14	43700395	18	3.66413	3.60524
1233	18	12779929	7	-3.66403	3.60506
1234	13	59174872	9	-3.66372	3.60454
1235	10	71692647	8	-3.66335	3.60391
1236	9	114232432	21	-3.66332	3.60386
1237	13	97525270	10	-3.66264	3.6027
1238	13	27996805	17	3.66256	3.60257
1239	3	140122628	10	3.66253	3.60251
1240	15	14192444	7	3.66246	3.6024
1241	9	5790078	22	3.66234	3.6022
1242	18	43528090	20	3.66231	3.60214
1243	18	43528091	20	3.66231	3.60214
1244	14	74408805	7	3.66229	3.60211
1245	14	4601582	16	-3.6619	3.60146
1246	3	130373795	17	-3.66175	3.6012
1247	11	14012745	14	3.6611	3.6001
1248	1	2153696	18	3.66051	3.59908
1249	1	213774362	9	3.6605	3.59908
1250	7	126379878	7	3.66023	3.59862
1251	10	71692706	8	-3.65982	3.59792
1252	7	47636694	12	3.6596	3.59754
1253	16	77105611	14	3.65924	3.59695
1254	13	163699530	12	3.65921	3.59689
1255	10	71692822	8	-3.6592	3.59688
1256	13	207975964	7	3.65879	3.59617
1257	4	118900624	6	3.65861	3.59588
1258	4	18168533	8	-3.65819	3.59516
1259	16	26201706	13	-3.65816	3.5951
1260	1	56510291	8	3.65793	3.59473
1261	1	1908953	17	3.65772	3.59437
1262	9	24195337	17	3.65772	3.59436
1263	11	68133517	11	-3.65758	3.59412
1264	11	68133525	11	-3.65758	3.59412
1265	17	6104563	22	3.65751	3.59401
1266	9	128924239	20	3.65707	3.59326
1267	9	128924328	20	3.65707	3.59326
1268	9	128924379	20	3.65707	3.59326
1269	9	128924476	20	3.65707	3.59326
1270	8	81940127	6	3.6568	3.5928
1271	15	141437246	16	3.6565	3.5923
1272	11	56896531	17	3.65643	3.59218
1273	8	30287747	16	3.6564	3.59214
1274	12	35824541	20	3.65636	3.59207
1275	7	93604721	16	3.65602	3.59149
1276	11	14011461	13	3.65599	3.59143
1277	13	69998364	7	3.65563	3.59082
1278	11	42016206	15	3.65546	3.59054
1279	9	143205445	6	3.65512	3.58996
1280	17	40519972	15	3.65502	3.5898
1281	2	36965924	10	3.65445	3.58883
1282	13	27996853	9	-3.65438	3.58872
1283	11	67776761	12	-3.65425	3.5885
1284	16	77204527	13	-3.6541	3.58824
1285	3	123366725	6	3.65402	3.58811
1286	3	123366739	6	3.65402	3.58811
1287	3	123366740	6	3.65402	3.58811
1288	7	124436235	7	3.65376	3.58765
1289	10	70483113	17	3.65369	3.58754
1290	1	85419199	6	3.65348	3.58718
1291	9	4651049	8	-3.65336	3.58699
1292	7	23919285	22	3.65302	3.5864
1293	6	11995367	6	3.65298	3.58635
1294	11	50049016	6	-3.6529	3.5862
1295	18	24122964	6	3.65287	3.58615
1296	11	41000043	10	-3.6511	3.58316
1297	6	11995307	6	3.65069	3.58247
1298	1	164166913	15	3.65068	3.58245
1299	15	141782902	16	3.65059	3.58229
1300	4	83626151	6	3.65041	3.58199
1301	11	50047222	6	-3.65028	3.58177
1302	10	71692443	8	-3.65028	3.58177
1303	12	59594351	17	3.64972	3.58083
1304	12	59594391	17	3.64972	3.58083
1305	6	150409615	17	-3.64908	3.57974
1306	5	76799603	6	3.64879	3.57926
1307	10	71692556	8	-3.64848	3.57873
1308	10	71692565	8	-3.64848	3.57873
1309	9	151715565	9	3.64831	3.57844
1310	1	1953216	19	3.64825	3.57834
1311	12	50779242	8	3.64774	3.57749
1312	5	82045491	9	3.64768	3.57738
1313	16	5073659	10	3.64751	3.5771
1314	11	67777346	12	3.64727	3.57669
1315	13	9235165	15	3.64721	3.57659
1316	16	77052459	13	3.64704	3.57629
1317	7	8029583	6	3.64642	3.57525
1318	7	8029676	6	3.64642	3.57525
1319	9	1416194	12	3.64633	3.57509
1320	11	73158240	10	-3.6462	3.57487
1321	2	155406556	19	3.64614	3.57478
1322	7	66330772	14	3.646	3.57453
1323	7	33789912	11	3.64561	3.57388
1324	16	77053148	13	3.64558	3.57383
1325	4	86262576	17	-3.64538	3.57349
1326	6	60435105	19	3.64518	3.57315
1327	7	31850855	18	-3.64515	3.5731
1328	13	72427497	7	-3.64511	3.57304
1329	11	41034874	14	3.64454	3.57207
1330	9	114232400	21	-3.64443	3.57189
1331	1	57548266	16	-3.64403	3.57121
1332	5	73363775	21	3.6437	3.57066
1333	7	129388407	9	-3.64348	3.57028
1334	10	71542493	6	-3.64346	3.57025
1335	18	3200285	21	3.64331	3.57
1336	14	74146170	18	-3.64312	3.56968
1337	6	20412237	13	3.64299	3.56946
1338	12	11358773	16	3.64271	3.56899
1339	3	69187211	19	-3.64267	3.56891
1340	10	71685780	9	-3.64264	3.56886
1341	4	18168597	19	3.64243	3.56851
1342	14	9076038	11	-3.64235	3.56838
1343	17	37850684	12	3.64233	3.56835
1344	2	105842254	18	3.6423	3.5683
1345	4	85161415	7	3.64208	3.56793
1346	6	17573685	8	3.64202	3.56782
1347	1	1953583	19	3.64185	3.56754
1348	5	25693607	7	3.64146	3.56687
1349	5	99338017	22	3.64144	3.56685
1350	3	138588736	9	3.64101	3.56612
1351	12	46928739	22	3.64079	3.56574
1352	17	63197080	6	3.64061	3.56545
1353	17	63197086	6	3.64061	3.56545
1354	11	84174418	14	3.64037	3.56504
1355	17	38861925	16	3.63973	3.56396
1356	17	38862069	16	3.63973	3.56396
1357	15	121201209	10	3.63956	3.56367
1358	15	28696816	21	3.63872	3.56226
1359	3	112056540	18	3.63839	3.5617
1360	3	112056541	18	3.63839	3.5617
1361	9	120879928	9	3.63836	3.56164
1362	12	61830356	8	3.63814	3.56127
1363	12	61830366	8	3.63814	3.56127
1364	1	81341966	8	3.63808	3.56118
1365	17	39306520	10	-3.63769	3.56051
1366	4	108301537	17	3.63756	3.56029
1367	4	108301546	17	3.63756	3.56029
1368	11	63492743	16	3.63752	3.56023
1369	4	1830599	19	3.63729	3.55985
1370	8	14133848	6	-3.63726	3.55979
1371	10	29627829	7	-3.63719	3.55968
1372	1	1901003	17	3.63712	3.55956
1373	9	36489400	8	-3.63705	3.55944
1374	9	36489457	8	-3.63705	3.55944
1375	9	36489561	8	-3.63705	3.55944
1376	2	88615180	10	-3.6369	3.55919
1377	4	89326946	8	3.63665	3.55877
1378	2	120835802	20	3.63619	3.55798
1379	12	11366218	18	3.63609	3.55783
1380	1	56511031	9	3.6359	3.5575
1381	7	33681583	15	3.63552	3.55686
1382	6	8938821	14	3.63536	3.5566
1383	5	29813879	8	3.63529	3.55647
1384	3	46915396	15	3.63512	3.55619
1385	3	46915411	15	3.63512	3.55619
1386	8	142164770	9	3.6351	3.55615
1387	18	41581525	12	3.6351	3.55615
1388	17	38592261	7	3.63506	3.55609
1389	5	100305939	16	3.635	3.55599
1390	8	114607216	9	-3.63499	3.55597
1391	10	8407962	21	3.63478	3.55561
1392	10	8408108	21	3.63478	3.55561
1393	2	119026092	13	3.63462	3.55534
1394	18	17579106	6	3.63394	3.5542
1395	15	121368325	8	3.63392	3.55417
1396	2	154772180	20	3.63364	3.55369
1397	15	7195428	17	3.63362	3.55366
1398	15	119985471	12	3.63358	3.5536
1399	18	44812285	7	3.63254	3.55184
1400	5	30579144	7	3.63247	3.55173
1401	15	114754360	7	3.63197	3.55088
1402	1	56510748	9	3.63182	3.55063
1403	16	77111115	14	-3.63178	3.55056
1404	9	28850472	17	3.63175	3.55051
1405	14	2341921	20	3.63169	3.55042
1406	4	18168182	18	3.63169	3.55041
1407	8	127147420	9	3.63131	3.54977
1408	16	77233885	14	-3.6312	3.54959
1409	14	47223181	16	3.63116	3.54952
1410	8	127050634	10	-3.63115	3.5495
1411	9	56907775	22	3.63114	3.54948
1412	3	138597496	10	3.631	3.54926
1413	11	41266720	12	-3.6307	3.54874
1414	6	36115889	22	3.62986	3.54733
1415	5	30579227	7	3.62976	3.54716
1416	3	137080044	18	3.62944	3.54663
1417	4	4877130	20	3.62915	3.54614
1418	1	53611702	6	-3.62887	3.54567
1419	15	73378432	7	3.62883	3.5456
1420	14	144069523	9	3.62881	3.54557
1421	7	48104875	16	3.6284	3.54488
1422	14	74408949	7	3.62835	3.54479
1423	16	41875190	19	3.62827	3.54465
1424	12	11362695	17	3.62804	3.54427
1425	15	29038129	15	-3.62785	3.54396
1426	1	2140294	18	3.62772	3.54373
1427	3	3968729	7	3.62757	3.54347
1428	14	79915299	12	-3.62752	3.54339
1429	14	16387347	10	3.62714	3.54276
1430	5	18362000	12	-3.62706	3.54262
1431	8	12403247	15	3.62692	3.54239
1432	8	12403283	15	3.62692	3.54239
1433	17	38758715	7	-3.62685	3.54228
1434	15	120471758	7	3.62663	3.5419
1435	15	29054860	6	3.62616	3.54111
1436	15	29054863	6	3.62616	3.54111
1437	7	116465203	8	-3.62615	3.54109
1438	7	116465234	8	-3.62615	3.54109
1439	7	116465249	8	-3.62615	3.54109
1440	7	116465289	8	-3.62615	3.54109
1441	7	94700580	10	3.62584	3.54058
1442	7	40656289	8	-3.62567	3.54028
1443	15	121644838	10	3.62563	3.54021
1444	8	28287975	11	3.62562	3.54021
1445	6	8960415	15	3.62561	3.54018
1446	6	8960519	15	3.62561	3.54018
1447	14	137031935	22	3.6256	3.54017
1448	10	71685257	12	-3.6254	3.53984
1449	14	74133767	11	3.62522	3.53953
1450	9	1435008	12	3.62521	3.53951
1451	11	77172782	12	3.62498	3.53912
1452	11	77172788	12	3.62498	3.53912
1453	2	155406487	19	3.62498	3.53912
1454	1	281099673	12	3.62451	3.53834
1455	7	120534991	17	3.62438	3.53812
1456	8	145440356	7	-3.62393	3.53735
1457	8	13479160	11	-3.62388	3.53729
1458	1	1912731	19	3.62376	3.53707
1459	3	123997199	18	-3.62364	3.53688
1460	1	25494549	14	3.62354	3.53671
1461	1	25494550	14	3.62354	3.53671
1462	13	66083179	21	3.62351	3.53665
1463	11	73271908	21	3.6234	3.53646
1464	9	60573178	19	-3.62333	3.53636
1465	16	39974746	8	3.62322	3.53617
1466	12	10817274	6	3.62281	3.53549
1467	4	4880026	21	3.62261	3.53515
1468	5	17072127	16	3.62247	3.5349
1469	16	77224191	14	3.62243	3.53484
1470	17	38757742	6	-3.62234	3.53469
1471	5	107529025	8	3.62229	3.5346
1472	9	1416083	12	3.62217	3.53441
1473	9	1416097	12	3.62217	3.53441
1474	9	1416151	12	3.62217	3.53441
1475	7	48103841	11	-3.62205	3.53421
1476	14	2340581	20	3.62171	3.53364
1477	5	100304663	17	3.62161	3.53346
1478	4	25310265	21	3.62109	3.5326
1479	10	71684382	16	3.62073	3.53198
1480	10	71684396	16	3.62073	3.53198
1481	9	38735501	14	3.6203	3.53126
1482	4	108299036	16	3.62029	3.53126
1483	1	33562474	19	3.61979	3.53041
1484	10	6211095	16	3.61974	3.53033
1485	10	7101842	22	3.61963	3.53015
1486	13	23238103	16	3.61936	3.52969
1487	17	33859465	12	3.61911	3.52927
1488	2	152993836	14	-3.61904	3.52916
1489	12	59594060	17	3.61897	3.52904
1490	15	133068742	8	3.61877	3.5287
1491	2	119938276	14	3.6187	3.52858
1492	2	119938305	14	3.6187	3.52858
1493	15	148783217	6	3.61841	3.52809
1494	15	148783230	6	3.61841	3.52809
1495	8	142130698	20	3.61829	3.52789
1496	6	125338807	21	3.61801	3.52742
1497	1	213765269	7	3.618	3.5274
1498	5	30586513	17	-3.6178	3.52708
1499	3	130927218	7	-3.61758	3.52671
1500	9	22077623	14	3.61755	3.52665
1501	8	10356746	20	3.61743	3.52646
1502	12	34156571	20	3.61722	3.5261
1503	11	41804693	8	-3.61715	3.52597
1504	18	12780216	7	-3.6171	3.52589
1505	10	1004226	19	3.61704	3.5258
1506	12	43010077	14	-3.61703	3.52578
1507	9	5814621	21	3.61691	3.52558
1508	9	5814623	21	3.61691	3.52558
1509	6	126764782	6	-3.61682	3.52542
1510	12	31117949	22	3.61657	3.52501
1511	15	133050265	14	3.61648	3.52485
1512	3	19266963	7	3.61646	3.52483
1513	5	105787665	6	3.61643	3.52477
1514	10	5434404	22	3.61623	3.52443
1515	7	119802340	13	3.61621	3.5244
1516	2	154797310	21	3.61619	3.52438
1517	12	18616487	19	3.61601	3.52407
1518	4	18168236	18	3.61579	3.52371
1519	10	29627378	21	3.61565	3.52347
1520	3	130373396	8	3.6155	3.52321
1521	13	71685034	22	3.61534	3.52294
1522	15	121201155	10	3.61502	3.52241
1523	12	15626138	16	3.61501	3.5224
1524	6	60350638	20	3.61477	3.52199
1525	8	11337883	20	3.61456	3.52164
1526	5	82040519	12	3.61448	3.5215
1527	8	127050250	10	-3.61374	3.52026
1528	8	127050330	10	-3.61374	3.52026
1529	8	127050364	10	-3.61374	3.52026
1530	2	157577344	6	-3.6135	3.51986
1531	16	77233616	14	-3.61249	3.51816
1532	10	44960029	21	3.61246	3.51812
1533	5	73362897	21	3.61238	3.51799
1534	18	14215403	7	3.61217	3.51764
1535	1	545574	6	-3.6121	3.51751
1536	1	545580	6	-3.6121	3.51751
1537	18	3201086	22	3.61176	3.51694
1538	1	168222966	6	3.61133	3.51622
1539	7	31363727	21	-3.61115	3.51592
1540	3	79720800	18	-3.61109	3.51582
1541	3	74358868	16	3.61095	3.51558
1542	8	89860885	7	-3.61086	3.51544
1543	12	31875780	22	3.61073	3.51522
1544	3	58434816	20	3.61053	3.51489
1545	16	77212559	13	3.61034	3.51457
1546	1	78451716	20	3.60992	3.51386
1547	5	25276272	6	-3.6099	3.51384
1548	9	28850201	17	3.60953	3.51321
1549	1	307003661	17	3.60915	3.51258
1550	3	140913779	22	3.60874	3.51189
1551	1	162921245	17	3.60872	3.51185
1552	16	77053428	13	3.60851	3.51151
1553	8	132600490	6	3.60836	3.51126
1554	2	155338718	15	3.60831	3.51117
1555	7	55645273	14	3.6083	3.51116
1556	15	141437294	16	3.60818	3.51095
1557	1	168124075	12	-3.60815	3.5109
1558	3	138592087	12	3.60799	3.51064
1559	16	19258121	7	3.6079	3.51048
1560	5	29822052	6	-3.60781	3.51034
1561	11	50046148	6	-3.6077	3.51015
1562	10	38614687	15	3.60757	3.50993
1563	6	34369399	18	3.60755	3.50989
1564	7	119802597	10	3.60749	3.50981
1565	17	12856074	22	3.60729	3.50946
1566	14	64900751	13	-3.60728	3.50944
1567	7	33879789	13	3.60693	3.50886
1568	3	137079765	18	3.60682	3.50868
1569	6	113610065	6	-3.60645	3.50805
1570	15	143513996	9	-3.60615	3.50756
1571	3	66739714	12	-3.60615	3.50756
1572	11	56884224	10	3.60615	3.50756
1573	1	1998128	17	3.6048	3.5053
1574	16	67130519	13	3.6046	3.50497
1575	18	24512349	21	3.60446	3.50473
1576	18	12779867	7	-3.60443	3.50469
1577	18	12779909	7	-3.60443	3.50469
1578	15	28690279	7	-3.60389	3.50378
1579	6	17689428	15	3.60375	3.50354
1580	6	17689429	15	3.60375	3.50354
1581	15	28690423	7	-3.60373	3.50351
1582	14	17786679	7	-3.60372	3.5035
1583	11	65685872	17	-3.60371	3.50348
1584	1	56134517	7	3.60371	3.50348
1585	15	148782932	6	3.60358	3.50326
1586	15	148782958	6	3.60358	3.50326
1587	1	56512006	9	3.60349	3.50312
1588	1	56512056	9	3.60349	3.50312
1589	14	64932643	10	3.60346	3.50306
1590	1	213773869	10	3.60342	3.50299
1591	5	9016178	16	3.60332	3.50283
1592	5	9016193	16	3.60332	3.50283
1593	4	51036777	7	3.60323	3.50267
1594	4	51036807	7	3.60323	3.50267
1595	6	34369741	18	3.6028	3.50195
1596	4	4880754	21	3.60272	3.50182
1597	6	61462964	22	3.60259	3.50161
1598	14	70892443	8	-3.60243	3.50134
1599	9	114126276	20	-3.60237	3.50123
1600	14	78799436	17	3.60234	3.50119
1601	14	78799453	17	3.60234	3.50119
1602	6	137845576	21	3.60234	3.50119
1603	2	88639129	10	-3.60229	3.5011
1604	6	34698687	11	3.60204	3.50068
1605	6	34698696	11	3.60204	3.50068
1606	17	38758317	6	-3.60186	3.50039
1607	2	154954132	18	3.60184	3.50035
1608	7	127351225	17	3.60173	3.50017
1609	9	5788669	21	3.60155	3.49986
1610	9	5788680	21	3.60155	3.49986
1611	17	63196930	7	3.60137	3.49956
1612	7	116465462	8	-3.60115	3.4992
1613	14	55322232	13	3.60104	3.49901
1614	7	40656134	9	-3.60095	3.49886
1615	14	64934654	13	-3.60075	3.49853
1616	1	32485757	14	3.60074	3.49852
1617	7	116465062	8	-3.60033	3.49782
1618	12	58282113	12	-3.59991	3.49713
1619	14	78527109	6	-3.5998	3.49694
1620	7	67040974	6	3.59964	3.49667
1621	15	88402015	8	3.5996	3.49661
1622	16	77205987	14	3.59958	3.49657
1623	14	69599422	8	-3.59954	3.49651
1624	7	66302625	13	3.59942	3.4963
1625	5	100305686	17	3.59937	3.49623
1626	14	44530814	18	3.59921	3.49595
1627	11	72346543	12	3.59915	3.49585
1628	9	36504854	8	-3.59895	3.49552
1629	17	39302261	10	-3.59883	3.49532
1630	11	56884212	10	3.59879	3.49525
1631	8	124951089	21	3.59859	3.49492
1632	6	17689260	13	3.59846	3.49471
1633	13	16379459	18	3.59829	3.49443
1634	14	79915224	13	-3.59813	3.49416
1635	6	92667324	17	3.59747	3.49305
1636	14	64818293	12	-3.59693	3.49215
1637	14	9366066	13	-3.59658	3.49157
1638	9	41570616	13	3.59634	3.49116
1639	12	54675069	6	3.59598	3.49057
1640	14	70883874	21	3.59597	3.49055
1641	9	26939961	8	-3.59572	3.49014
1642	8	28286893	9	3.59565	3.49002
1643	8	28286918	9	3.59565	3.49002
1644	3	5093693	20	3.59541	3.48961
1645	7	31887880	9	3.59514	3.48916
1646	7	31887896	9	3.59514	3.48916
1647	7	31887914	9	3.59514	3.48916
1648	12	11357719	18	3.59478	3.48856
1649	10	71693273	9	-3.59474	3.48849
1650	9	41570539	13	3.59457	3.48821
1651	9	142630527	14	-3.59454	3.48817
1652	12	10677478	7	3.59451	3.48811
1653	9	120878936	7	3.59418	3.48756
1654	2	156178833	18	3.59408	3.48739
1655	2	9710822	8	-3.59344	3.48633
1656	7	40654725	8	-3.5932	3.48593
1657	16	18918683	20	3.59313	3.48581
1658	1	294988188	7	3.5931	3.48576
1659	15	133041507	14	3.59274	3.48516
1660	1	1998437	9	-3.59272	3.48513
1661	5	107530953	7	3.59272	3.48512
1662	3	2854636	10	3.59271	3.48511
1663	14	17616538	17	3.59265	3.48501
1664	7	32382598	11	3.59249	3.48474
1665	5	107528153	19	-3.59244	3.48465
1666	9	1415662	10	3.59229	3.48442
1667	15	145141772	8	3.59208	3.48406
1668	1	162921036	17	3.59198	3.48389
1669	1	162921057	17	3.59198	3.48389
1670	10	71690378	8	-3.59196	3.48386
1671	10	71690473	8	-3.59196	3.48386
1672	7	56151128	17	3.59195	3.48385
1673	2	91145885	14	-3.59194	3.48383
1674	8	127064967	18	3.59191	3.48377
1675	8	109865437	17	3.5918	3.4836
1676	10	20409981	8	-3.59148	3.48307
1677	12	41623007	13	-3.59142	3.48297
1678	7	31718817	18	-3.59135	3.48285
1679	10	48290203	10	-3.59134	3.48283
1680	15	31885726	17	3.59038	3.48123
1681	12	42981022	14	-3.59029	3.48108
1682	7	126443526	7	3.59023	3.48098
1683	18	35949224	13	3.59023	3.48098
1684	1	243824170	7	3.58971	3.48011
1685	9	152023315	17	3.58962	3.47997
1686	6	137796591	11	-3.58951	3.47978
1687	11	41030917	16	3.58951	3.47977
1688	1	190060497	7	3.5895	3.47976
1689	1	190060612	7	3.5895	3.47976
1690	1	190060619	7	3.5895	3.47976
1691	6	22692086	14	-3.58925	3.47934
1692	4	86262522	9	3.58905	3.47902
1693	4	86262525	9	3.58905	3.47902
1694	11	51587452	8	-3.5887	3.47843
1695	13	182862073	19	3.58868	3.47839
1696	13	182862087	19	3.58868	3.47839
1697	13	69990652	6	3.58863	3.47832
1698	10	71081376	8	-3.5885	3.4781
1699	8	28452374	18	-3.58835	3.47785
1700	15	148778880	6	3.58827	3.47771
1701	8	127051356	10	-3.58813	3.47748
1702	8	127051623	10	-3.58813	3.47748
1703	1	5326089	7	3.58811	3.47744
1704	1	213775388	9	3.58803	3.47731
1705	10	71546415	8	-3.58795	3.47718
1706	6	137765096	12	-3.58744	3.47633
1707	12	61316664	16	3.58742	3.47629
1708	6	59048192	19	3.5874	3.47626
1709	4	98526210	7	-3.58624	3.47434
1710	11	50048498	6	-3.58618	3.47424
1711	5	76800895	7	3.58613	3.47415
1712	15	28697691	21	3.58612	3.47414
1713	15	28697704	21	3.58612	3.47414
1714	3	5096107	21	3.5861	3.47409
1715	14	64818115	12	-3.58607	3.47405
1716	14	64818151	12	-3.58607	3.47405
1717	1	213762791	19	-3.58586	3.4737
1718	1	213762792	19	-3.58586	3.4737
1719	15	33660034	13	3.58582	3.47364
1720	8	126727985	18	3.58582	3.47363
1721	5	45161777	7	-3.58545	3.47301
1722	1	208050455	10	3.58523	3.47265
1723	11	67941886	10	-3.58518	3.47257
1724	9	1539337	11	3.58477	3.47188
1725	8	41828610	13	3.58464	3.47167
1726	14	16665498	12	3.5846	3.47161
1727	2	152994720	13	3.58458	3.47156
1728	9	5802077	6	-3.58455	3.47151
1729	9	5802091	6	-3.58455	3.47151
1730	9	5802112	6	-3.58455	3.47151
1731	13	71684125	22	3.58406	3.47071
1732	7	40660329	8	-3.58329	3.46943
1733	14	112022984	6	3.58328	3.46941
1734	13	31302453	19	3.58319	3.46925
1735	9	5788353	21	3.58309	3.4691
1736	9	120881174	16	-3.58303	3.469
1737	8	89860792	9	-3.58295	3.46885
1738	1	256701654	6	3.58257	3.46823
1739	1	256701689	6	3.58257	3.46823
1740	1	3180675	16	3.58211	3.46746
1741	9	4651290	8	-3.5821	3.46745
1742	16	24277345	16	-3.58194	3.46718
1743	8	10389806	18	3.58193	3.46717
1744	1	32481884	15	3.58173	3.46684
1745	9	122216371	21	-3.58146	3.46639
1746	5	18361921	12	-3.58137	3.46622
1747	5	18361945	12	-3.58137	3.46622
1748	3	3904030	17	-3.58134	3.46618
1749	10	65148797	6	-3.58129	3.46609
1750	9	41570841	13	3.5812	3.46595
1751	16	67584354	13	-3.58116	3.46589
1752	5	13686856	7	3.5811	3.46578
1753	9	60572903	18	-3.58101	3.46564
1754	6	61462687	22	3.58098	3.46559
1755	18	34242279	13	3.58093	3.4655
1756	18	34242281	13	3.58093	3.4655
1757	4	2786967	17	3.58083	3.46533
1758	6	34370540	17	3.58079	3.46526
1759	8	42152265	16	3.58031	3.46446
1760	7	19778801	20	3.58021	3.46431
1761	2	139977388	14	3.57976	3.46355
1762	4	83624660	6	3.57971	3.46347
1763	11	67426192	17	3.57959	3.46327
1764	11	67426201	17	3.57959	3.46327
1765	15	133051258	12	3.57934	3.46286
1766	1	207244603	13	3.5793	3.46279
1767	1	213735149	17	3.57918	3.46259
1768	8	33463272	16	3.57917	3.46258
1769	7	31887295	8	3.57913	3.46251
1770	7	33789959	11	3.57858	3.4616
1771	3	139365933	12	3.57853	3.46151
1772	3	139365999	12	3.57853	3.46151
1773	2	105845610	17	3.57847	3.46141
1774	12	42954237	14	3.5783	3.46113
1775	11	73744503	7	-3.57824	3.46103
1776	11	73744518	7	-3.57824	3.46103
1777	11	73744530	7	-3.57824	3.46103
1778	15	22503269	22	3.57819	3.46095
1779	1	2143441	18	3.57816	3.46089
1780	1	2143467	18	3.57816	3.46089
1781	1	1901639	18	3.57811	3.46082
1782	1	1901648	18	3.57811	3.46082
1783	3	50434770	16	-3.5781	3.4608
1784	13	173251270	9	3.57806	3.46073
1785	1	213776004	6	3.57796	3.46056
1786	3	140105749	19	-3.57761	3.45998
1787	4	83635718	6	3.57745	3.45971
1788	8	570076	6	3.57735	3.45955
1789	8	127147267	8	3.57724	3.45936
1790	3	46915154	14	3.57713	3.45919
1791	9	10030602	20	3.57665	3.45839
1792	12	41612017	10	3.57644	3.45803
1793	5	73350386	18	3.57594	3.4572
1794	2	118086159	7	3.57564	3.45671
1795	7	116412114	18	3.57563	3.4567
1796	3	92992378	19	3.57544	3.45637
1797	3	92992390	19	3.57544	3.45637
1798	1	69344127	6	3.57528	3.45611
1799	18	24098031	15	3.5745	3.45482
1800	2	35949568	14	-3.57437	3.4546
1801	3	70037899	21	3.5743	3.4545
1802	6	142046234	15	-3.57392	3.45386
1803	6	142046235	15	-3.57392	3.45386
1804	2	123298626	12	3.57377	3.45361
1805	5	107526959	6	3.57368	3.45345
1806	8	13501141	13	-3.57367	3.45344
1807	6	137783785	19	3.57325	3.45274
1808	6	137784324	19	3.5732	3.45266
1809	15	121409011	6	3.57313	3.45255
1810	18	3200836	22	3.57312	3.45253
1811	18	3200854	22	3.57312	3.45253
1812	1	302227309	8	3.57306	3.45243
1813	3	140105729	6	3.57304	3.45239
1814	6	17507393	7	3.57289	3.45215
1815	15	120623271	12	3.5726	3.45166
1816	7	54168540	22	3.57246	3.45143
1817	7	54168554	22	3.57246	3.45143
1818	7	31394794	7	3.57221	3.45102
1819	11	1807599	14	3.57191	3.45053
1820	16	77219052	15	3.57184	3.4504
1821	6	68602808	22	3.57172	3.4502
1822	14	12868051	21	3.5714	3.44968
1823	9	22281354	8	-3.57131	3.44953
1824	10	20410241	8	-3.57118	3.44931
1825	8	26878041	15	-3.57113	3.44922
1826	9	1447877	10	3.57106	3.44912
1827	15	133105186	13	3.57099	3.449
1828	14	64818634	15	3.57098	3.44898
1829	4	132324145	21	3.57069	3.4485
1830	10	69465828	12	3.57057	3.4483
1831	1	213773933	10	3.57041	3.44804
1832	13	27994506	17	3.57022	3.44772
1833	13	27994516	17	3.57022	3.44772
1834	12	59594630	17	3.57003	3.4474
1835	14	43895110	19	3.56999	3.44735
1836	7	31215035	16	3.56986	3.44713
1837	5	83395724	18	3.56972	3.44688
1838	18	23856358	9	3.56972	3.44688
1839	1	57548238	10	3.56939	3.44635
1840	12	27764779	6	3.56933	3.44624
1841	12	27764808	6	3.56933	3.44624
1842	12	27764826	6	3.56933	3.44624
1843	17	19543395	20	-3.56926	3.44613
1844	5	83307868	15	3.56908	3.44583
1845	6	34370409	17	3.56906	3.4458
1846	6	34370446	17	3.56906	3.4458
1847	15	151544778	15	3.56905	3.44579
1848	6	8938518	12	3.56887	3.44548
1849	3	8817398	20	3.56885	3.44545
1850	1	162916709	17	3.56878	3.44534
1851	1	193313094	11	-3.56834	3.4446
1852	6	137841457	21	3.56832	3.44457
1853	5	5942628	20	3.56808	3.44416
1854	5	100185233	7	-3.56804	3.4441
1855	16	77206338	14	3.56795	3.44395
1856	8	569990	6	3.56775	3.44363
1857	8	570006	6	3.56775	3.44363
1858	11	45473038	16	3.56774	3.44361
1859	7	120339531	15	3.56765	3.44346
1860	9	152009737	11	-3.56757	3.44332
1861	9	36491068	8	-3.56752	3.44325
1862	7	33812351	14	3.56711	3.44256
1863	16	67256933	6	-3.56703	3.44243
1864	12	15594974	14	3.56696	3.44232
1865	8	20971429	12	3.56693	3.44226
1866	6	10125234	19	3.56676	3.44199
1867	6	139864473	7	3.5667	3.44189
1868	6	139864495	7	3.5667	3.44189
1869	14	16346368	14	3.56649	3.44154
1870	11	67848400	11	-3.56645	3.44148
1871	7	67041365	6	3.56635	3.44131
1872	18	26001418	19	3.56623	3.44111
1873	12	43011218	7	3.56568	3.4402
1874	6	24219758	6	3.56563	3.44011
1875	9	100130913	9	-3.56562	3.4401
1876	10	49285410	22	3.56542	3.43976
1877	1	281099999	14	3.5653	3.43956
1878	5	6380331	7	3.56484	3.43881
1879	13	159413552	14	3.5648	3.43873
1880	14	70910920	22	3.56479	3.43872
1881	4	6022850	20	3.56475	3.43865
1882	4	6022897	20	3.56475	3.43865
1883	2	105844786	18	3.56414	3.43764
1884	9	1415732	16	-3.56406	3.43751
1885	3	104882058	9	3.56398	3.43738
1886	14	44596209	18	3.56391	3.43727
1887	8	133715200	14	3.56391	3.43726
1888	8	133715219	14	3.56391	3.43726
1889	11	51602912	8	-3.56384	3.43716
1890	2	136594422	10	3.56373	3.43697
1891	7	33816142	13	3.56359	3.43673
1892	7	33801964	14	3.5634	3.43643
1893	16	32994355	9	3.56338	3.43638
1894	16	32994422	9	3.56338	3.43638
1895	18	40963773	12	-3.56337	3.43638
1896	3	64441989	22	3.56314	3.43599
1897	13	31302407	19	3.56296	3.43569
1898	10	46799773	15	3.56238	3.43473
1899	14	136950510	14	3.56233	3.43465
1900	17	38539039	6	3.56216	3.43438
1901	2	159215207	9	3.56183	3.43382
1902	5	5942555	20	3.56182	3.4338
1903	6	5471005	16	-3.56175	3.4337
1904	1	542120	6	-3.56173	3.43366
1905	16	77205750	13	3.5616	3.43345
1906	1	86750822	12	3.56156	3.43338
1907	14	151477866	21	3.56155	3.43336
1908	7	109467558	8	3.56127	3.43289
1909	17	2109503	13	3.56113	3.43267
1910	13	207975457	9	3.5609	3.43229
1911	9	77476386	20	3.56088	3.43225
1912	2	154957511	7	3.56069	3.43194
1913	2	154957512	7	3.56069	3.43194
1914	9	28811842	19	3.56067	3.4319
1915	2	153077809	16	3.56065	3.43187
1916	9	1519973	15	-3.56044	3.43152
1917	9	1519974	15	-3.56044	3.43152
1918	2	154945082	20	3.56009	3.43095
1919	2	21907155	10	-3.56004	3.43086
1920	1	52508815	6	-3.55966	3.43024
1921	15	14192437	6	3.55964	3.4302
1922	14	4809074	21	3.55959	3.43012
1923	3	101709009	20	3.55948	3.42993
1924	8	133835309	13	3.55937	3.42975
1925	14	44595303	18	3.55926	3.42957
1926	16	75197747	8	-3.55887	3.42894
1927	4	1835927	19	3.55872	3.42868
1928	5	8860386	10	3.55855	3.42841
1929	1	55231259	6	3.55844	3.42822
1930	2	27136784	12	3.55831	3.42801
1931	11	42019151	18	3.55822	3.42785
1932	11	42019225	18	3.55822	3.42785
1933	11	42019237	18	3.55822	3.42785
1934	1	52512952	6	-3.55819	3.4278
1935	1	197476681	20	3.55802	3.42752
1936	1	56134530	6	3.55791	3.42733
1937	14	12941796	21	3.55773	3.42704
1938	11	56895199	15	3.55753	3.42671
1939	7	31982725	10	3.55737	3.42645
1940	7	31942254	10	3.55723	3.42621
1941	8	128348022	9	3.55719	3.42615
1942	16	77053388	13	3.55709	3.42598
1943	9	1422293	13	3.55697	3.42578
1944	14	16397785	8	3.55675	3.42542
1945	14	16397804	8	3.55675	3.42542
1946	15	132416871	11	3.55671	3.42536
1947	1	1951307	17	3.55646	3.42495
1948	2	105844039	18	3.55627	3.42463
1949	4	108301091	17	3.55618	3.42448
1950	11	72582453	20	3.55606	3.42428
1951	10	46796175	16	3.55594	3.42408
1952	11	68126929	16	3.55576	3.42379
1953	14	55546714	15	3.55559	3.42351
1954	1	162966305	17	3.55524	3.42293
1955	6	11983515	6	3.55514	3.42276
1956	6	11983531	6	3.55514	3.42276
1957	16	77054670	15	3.55511	3.42271
1958	16	77054677	15	3.55511	3.42271
1959	14	74130480	10	3.55501	3.42255
1960	4	4880803	21	3.55489	3.42235
1961	1	33488561	21	3.55485	3.42229
1962	3	139304738	10	-3.5544	3.42154
1963	9	22214653	8	-3.5542	3.42122
1964	2	155336408	15	3.55412	3.42108
1965	15	142635831	10	-3.55388	3.42069
1966	6	98246002	20	3.55368	3.42036
1967	6	98246017	20	3.55368	3.42036
1968	4	1832521	19	3.55364	3.42028
1969	17	38410833	22	3.55315	3.41948
1970	15	28697830	21	3.55313	3.41944
1971	7	31394411	8	3.55304	3.41929
1972	7	31888032	7	3.55297	3.41918
1973	11	50049330	6	-3.55267	3.41869
1974	11	56895291	15	3.55242	3.41828
1975	10	71685853	11	-3.55204	3.41764
1976	6	34370209	18	3.55195	3.4175
1977	3	79725207	17	-3.55192	3.41745
1978	14	41597553	9	3.55159	3.41689
1979	14	41597564	9	3.55159	3.41689
1980	18	25933952	6	-3.55153	3.41681
1981	16	77111480	16	-3.55148	3.41672
1982	8	126943155	13	-3.55137	3.41654
1983	5	5941947	20	3.55096	3.41587
1984	16	77052784	13	3.55085	3.41569
1985	5	105314410	14	3.55061	3.41529
1986	11	50045356	6	-3.55055	3.41518
1987	11	50045388	6	-3.55055	3.41518
1988	11	50045418	6	-3.55055	3.41518
1989	11	50045530	6	-3.55055	3.41518
1990	1	213736995	17	3.55013	3.41449
1991	1	213737119	17	3.55013	3.41449
1992	1	213737602	17	3.55013	3.41449
1993	11	49007926	7	3.5496	3.41361
1994	8	146309260	20	3.54897	3.41257
1995	8	133835298	13	3.54892	3.4125
1996	15	5173169	8	-3.5489	3.41246
1997	7	32297555	10	3.54879	3.41229
1998	5	5992554	7	-3.54875	3.41222
1999	5	30586238	17	-3.54842	3.41167
[truncated: 60,623 more rows]
